# Supplementary material for: Large Stokes shift fluorescence activation in an RNA aptamer by intermolecular proton transfer to guanine
Source: Nat Commun. 2021 Jun 10;12:3549. doi: 10.1038/s41467-021-23932-0 (PMC8192780; doi:10.1038/s41467-021-23932-0)
Supplement: Supplementary file 4 — Source Data [file 41467_2021_23932_MOESM4_ESM.zip]

Archive with 2 entries (2 files):
- Source data Fig5.xlsx
- Source data Supplementary Fig6.xlsx
