# Supplementary material for: Large Stokes shift fluorescence activation in an RNA aptamer by intermolecular proton transfer to guanine
Source: Nat Commun. 2021 Jun 10;12:3549. doi: 10.1038/s41467-021-23932-0 (PMC8192780; doi:10.1038/s41467-021-23932-0)
Supplement: Supplementary file 4 — Source Data [file 41467_2021_23932_MOESM4_ESM.zip › Source data Fig5.xlsx]

## Sheet: Figure 5a
	Source data Figure 5a
Tr397		I-I0, 5min					relative I-I0, 5min			I-I0, 24 h					relative I-I0, 24 h
Tr398		#1	#2	#3	mean	sd	mean	sd		#1	#2	#3	mean	sd	mean	sd
Tr399	parent	240022	248606	245745	244791	4370.76	88.1725	1.57433		278826	293471	260586	277627	16475.2	100	5.9343
Tr395	P1-1	224956	236186	247312	236151	11177.5	85.0605	4.02609		256636	253386	265576	258532	6312.42	93.122	2.2737
Tr200	P1-2	214821	219532	234007	222787	9998.83	80.2466	3.60153		242078	236694	246174	241649	4754.56	87.0407	1.71257
Tr129	P1-3	195268	204051	213218	204179	8975.58	73.5441	3.23296		220578	227220	231797	226532	5641.44	81.5955	2.03202
Tr303	µChili	62921.8	75252.3	81309.1	73161.1	9370.33	26.3522	3.37515		197220	227683	192265	205723	19178.9	74.1002	6.90815
Tr304	P1C	51395.4	44056.2	57421.5	50957.7	6693.39	18.3547	2.41093		165224	173168	159221	165871	6995.93	59.746	2.5199
Tr305	P1A	37371.9	50495.8	57819.2	48562.3	10359.9	17.4919	3.73157		173202	198306	181886	184465	12749.5	66.4432	4.59229
Tr394	P1A-1	40468.9	49515.5	57979	49321.1	8756.67	17.7652	3.15411		181482	194394	170013	181963	12197.6	65.542	4.3935
	P1A-2	31018.8	41778.1	45310.3	39369.1	7444.08	14.1805	2.68132		166454	170184	153176	163271	8939.82	58.8095	3.22008
	P1A-3	34797.1	43778.8	47382.6	41986.2	6481.42	15.1232	2.33458		162072	172030	156995	163699	7648.17	58.9635	2.75483
	P1A-1cp	39633.4	51520.2	47077.3	46076.9	6006.2	16.5967	2.1634		128058	155081	124495	135878	16725.1	48.9425	6.0243

## Sheet: Figure 5c
Souce data Figure 5c
P1A-3	I-I0					normalized I-I0
µM RNA	#1	#2	#3	mean	sd	mean	sd
0	392.509	329.522	474.098	398.709	72.4871	0.124727	0.0226759
0.00048828	1686.58	2019.67	1181.34	1629.2	422.099	0.509657	0.132044
0.00097656	2487.93	2942.37	2353.61	2594.64	308.546	0.811673	0.0965216
0.00195	4576.59	4671.06	4017.16	4421.61	353.426	1.3832	0.110561
0.00391	8077.34	7543.48	7412.61	7677.81	352.134	2.40183	0.110157
0.00781	13967.8	15293.4	14333.6	14531.6	684.625	4.54588	0.214169
0.01563	30006.4	30285.8	28377.8	29556.7	1030.42	9.24614	0.322342
0.03125	57424.8	54204.6	50623.3	54084.3	3402.34	16.919	1.06435
0.0625	97290.3	100727	94825.7	97614.3	2963.86	30.5364	0.927177
0.125	156816	172864	160231	163304	8453.64	51.0859	2.64453
0.25	238937	232715	222978	231543	8043.35	72.433	2.51618
0.5	273685	266388	255615	265229	9090.28	82.971	2.84369
1	298910	287521	284713	290381	7518.55	90.8392	2.35201
2	310702	313176	298422	307434	7901.73	96.1736	2.47188
4	319565	318037	297427	311676	12363.9	97.5008	3.86777
8	339983	310971	308042	319665	17656.3	100	5.52338
µChili	I-I0					normalized I-I0
µM RNA	#1	#2	#3	mean	sd	mean	sd
0	503.294	966.42	748.257	739.324	231.692	0.263284	0.082509
0.00048828	1163.27	2934.61	1121.97	1739.95	1034.81	0.619621	0.368512
0.00097656	1550.09	1766.91	1306.31	1541.1	230.433	0.54881	0.0820607
0.00195	2762.99	2961.54	2825.33	2849.95	101.54	1.01491	0.0361599
0.00391	6507.57	4398.62	5617	5507.73	1058.71	1.96139	0.377022
0.00781	10637.9	13978.8	10879.3	11832	1863.07	4.21356	0.663467
0.01563	13448.8	21650.5	19318.8	18139.4	4226.15	6.45972	1.505
0.03125	37398.7	42456.3	43915.6	41256.9	3420.06	14.6922	1.21793
0.0625	85578.4	75865.4	85334.2	82259.3	5538.68	29.2938	1.97241
0.125	137431	148095	134461	139996	7169.39	49.8545	2.55313
0.25	165426	206505	194172	188701	21079.1	67.1993	7.5066
0.5	228939	248428	233773	237047	10148.5	84.416	3.61403
1	197428	260785	248099	235437	33522.7	83.8428	11.9379
2	254165	281929	287674	274589	17919.6	97.7854	6.38144
4	259367	286916	297768	281350	19796.5	100.193	7.04984
8	253147	290368	298910	280808	24333	100	8.66534
