# Supplementary material for: Large Stokes shift fluorescence activation in an RNA aptamer by intermolecular proton transfer to guanine
Source: Nat Commun. 2021 Jun 10;12:3549. doi: 10.1038/s41467-021-23932-0 (PMC8192780; doi:10.1038/s41467-021-23932-0)
Supplement: Supplementary file 4 — Source Data [file 41467_2021_23932_MOESM4_ESM.zip › Source data Supplementary Fig6.xlsx]

## Sheet: Results 
Results
Model	CS_pKa2_Abs
Equation	Abs=a+(b-a)/(1+10^(pKa1-pH))+(c-b)/(1+10^(pKa2-pH))
Plot	Abs\-(429)	Abs\-(550)	Abs\-(530)	Abs\-(301)
a	0.24985 ± 6.48643E-4	0.00132 ± 6.60328E-4	0.00165 ± 6.58161E-4	0.04428 ± 6.46941E-4
b	0.03736 ± 0.00131	0.44075 ± 0.0017	0.39381 ± 0.00143	0.04758 ± 0.00143
c	0.04889 ± 0.00143	0.35453 ± 0.00151	0.41367 ± 0.00144	0.13753 ± 0.00153
pKa1*	6.90589 ± 0.00515	6.90589 ± 0.00515	6.90589 ± 0.00515	6.90589 ± 0.00515
pKa2*	9.21846 ± 0.03291	9.21846 ± 0.03291	9.21846 ± 0.03291	9.21846 ± 0.03291
Reduced Chi-Sqr*	4.54903e-06
R-Square (COD)	0.99973	0.99985	0.99978	0.99818
R-Square (COD)*	0.99981
Adj. R-Square*	0.99977

## Sheet: titration #1
Absorbance spectra of DMHBO+ versus pH
pH	0.94	1.48	1.91	2.32	2.79	3.35	3.94	4.4	4.86	5.38	6.24	6.68	7.04	7.44	7.94	8.36	8.81	9.4	10.59	11.89
nm
300	0.04496	0.04374	0.04393	0.04442	0.04433	0.04483	0.04505	0.04566	0.0445	0.04511	0.04559	0.04692	0.04699	0.04951	0.05183	0.06034	0.07656	0.10114	0.13231	0.14015
300.5	0.0446	0.04386	0.04392	0.04436	0.04376	0.04431	0.04497	0.04553	0.04438	0.04484	0.04529	0.04645	0.04635	0.0488	0.0512	0.05985	0.07584	0.10076	0.13159	0.14008
301	0.04438	0.04372	0.04405	0.04369	0.04368	0.04352	0.0452	0.04538	0.0445	0.04493	0.04517	0.04621	0.04582	0.04799	0.05065	0.05914	0.07501	0.10049	0.13101	0.14022
301.5	0.04401	0.04367	0.04381	0.04335	0.04356	0.04378	0.04488	0.04501	0.04427	0.04455	0.04488	0.04587	0.04546	0.04758	0.0504	0.05853	0.07458	0.10028	0.13076	0.13951
302	0.04342	0.04331	0.04312	0.04337	0.04331	0.04421	0.04442	0.04491	0.04382	0.04409	0.04481	0.04574	0.04505	0.04726	0.04976	0.05784	0.07441	0.09955	0.13055	0.13913
302.5	0.04342	0.04328	0.04338	0.04342	0.04339	0.04357	0.04407	0.04457	0.04367	0.04381	0.04438	0.04534	0.0446	0.04687	0.04885	0.05756	0.07368	0.09865	0.13039	0.13887
303	0.0439	0.04268	0.04297	0.0434	0.04318	0.04325	0.04403	0.04394	0.04384	0.04376	0.04392	0.0447	0.04452	0.04625	0.04846	0.05711	0.07294	0.0981	0.12988	0.13832
303.5	0.04365	0.04218	0.04238	0.04324	0.04252	0.04322	0.04412	0.04409	0.04373	0.04358	0.04371	0.04439	0.04385	0.04596	0.04817	0.05652	0.07227	0.09754	0.12883	0.13755
304	0.04337	0.04256	0.04242	0.04318	0.04245	0.0431	0.04363	0.04396	0.04345	0.04388	0.04382	0.04436	0.04364	0.04565	0.0476	0.05644	0.0716	0.09745	0.12804	0.13644
304.5	0.04337	0.04281	0.04226	0.04315	0.04218	0.04299	0.04354	0.04319	0.04311	0.04378	0.0436	0.0445	0.0438	0.04518	0.0471	0.05569	0.07113	0.09673	0.12747	0.13533
305	0.04312	0.04239	0.04237	0.04278	0.04213	0.04291	0.04356	0.04325	0.04323	0.0433	0.04322	0.04401	0.0434	0.04464	0.04718	0.05525	0.07058	0.09513	0.1264	0.13435
305.5	0.04319	0.04208	0.04238	0.04288	0.0419	0.04304	0.04323	0.04337	0.0434	0.04345	0.04324	0.04359	0.04331	0.04467	0.04687	0.05491	0.06974	0.09427	0.12538	0.13353
306	0.04328	0.04204	0.04221	0.04287	0.04183	0.04323	0.04312	0.0429	0.0431	0.0435	0.04324	0.04316	0.04288	0.04431	0.04619	0.05382	0.06882	0.0936	0.12413	0.13228
306.5	0.04349	0.04169	0.04232	0.04232	0.04237	0.04328	0.04248	0.04268	0.04281	0.04288	0.04295	0.04282	0.04246	0.04377	0.04571	0.05303	0.06871	0.0927	0.12279	0.13119
307	0.04335	0.0417	0.04242	0.04235	0.04198	0.04304	0.04234	0.04271	0.04278	0.04289	0.04266	0.0429	0.04228	0.04386	0.04551	0.05261	0.06829	0.0922	0.12183	0.13003
307.5	0.04288	0.04189	0.04207	0.04243	0.04197	0.04289	0.04276	0.0427	0.04283	0.04326	0.04255	0.04251	0.04232	0.04355	0.04507	0.05258	0.06763	0.09147	0.12028	0.12865
308	0.04259	0.04186	0.04164	0.04229	0.04247	0.04266	0.04305	0.04283	0.04297	0.04307	0.04265	0.04275	0.04224	0.04325	0.04495	0.05255	0.06717	0.09028	0.11855	0.12721
308.5	0.0422	0.04196	0.0418	0.04201	0.04227	0.04304	0.0429	0.04272	0.04301	0.04303	0.04257	0.04309	0.04186	0.04279	0.04502	0.05177	0.06602	0.08898	0.11704	0.12545
309	0.04229	0.04218	0.04185	0.04205	0.04193	0.04305	0.04252	0.04298	0.04252	0.04275	0.04213	0.04267	0.0417	0.04241	0.04465	0.05106	0.06515	0.08793	0.11536	0.12362
309.5	0.04314	0.04192	0.04191	0.0423	0.04179	0.04273	0.04285	0.04288	0.04228	0.04281	0.04207	0.04233	0.04178	0.04273	0.04421	0.05103	0.06469	0.08649	0.11389	0.12187
310	0.04329	0.04142	0.04204	0.04216	0.04181	0.04287	0.04311	0.04247	0.04274	0.04278	0.04203	0.04222	0.04155	0.04289	0.0437	0.05095	0.064	0.085	0.11203	0.11975
310.5	0.04263	0.0417	0.04193	0.04213	0.04208	0.04269	0.04317	0.04271	0.04284	0.04237	0.04187	0.04259	0.04135	0.04248	0.04396	0.05017	0.06333	0.08398	0.11001	0.11761
311	0.04263	0.04184	0.04198	0.04229	0.04221	0.04221	0.04328	0.04262	0.04252	0.0426	0.0421	0.04238	0.04149	0.04237	0.04395	0.0494	0.06224	0.08262	0.10826	0.11591
311.5	0.04284	0.04138	0.04197	0.04205	0.04174	0.04217	0.04286	0.04259	0.04252	0.04264	0.04235	0.04214	0.04134	0.04249	0.04349	0.04867	0.06122	0.08159	0.10625	0.11369
312	0.0429	0.04135	0.04188	0.04176	0.04189	0.04231	0.04239	0.04265	0.04251	0.04237	0.04204	0.04231	0.04138	0.04243	0.04316	0.04836	0.0608	0.08054	0.10413	0.11132
312.5	0.0426	0.04213	0.04207	0.04194	0.04233	0.04243	0.04245	0.04253	0.0426	0.04253	0.042	0.04221	0.04131	0.04212	0.04285	0.0485	0.05992	0.0792	0.10163	0.10911
313	0.04245	0.04246	0.04191	0.0416	0.04215	0.04207	0.04255	0.04282	0.04269	0.04245	0.0421	0.04209	0.041	0.04209	0.04272	0.04796	0.05912	0.07769	0.09949	0.10697
313.5	0.04247	0.04154	0.04164	0.04174	0.04169	0.04164	0.04258	0.043	0.04241	0.04229	0.04175	0.04174	0.04095	0.0422	0.0429	0.04746	0.05848	0.07591	0.09739	0.10459
314	0.0421	0.04113	0.04141	0.04188	0.04121	0.04204	0.04201	0.04279	0.04247	0.04238	0.04174	0.04179	0.04078	0.04194	0.04294	0.04744	0.05795	0.07443	0.09505	0.10233
314.5	0.04232	0.04148	0.04127	0.04167	0.04097	0.04218	0.04185	0.04256	0.04211	0.04191	0.04191	0.04198	0.04079	0.04188	0.04217	0.04734	0.05695	0.07299	0.09362	0.10003
315	0.04234	0.04149	0.04171	0.04148	0.041	0.04237	0.04234	0.04257	0.04189	0.04204	0.04188	0.042	0.04103	0.04204	0.04231	0.04705	0.05617	0.07174	0.09183	0.09775
315.5	0.04242	0.04123	0.04182	0.04164	0.04124	0.04257	0.04247	0.04235	0.04204	0.04201	0.04185	0.04207	0.04097	0.04187	0.04239	0.04656	0.05583	0.07053	0.08951	0.09525
316	0.0426	0.04111	0.04158	0.04202	0.04148	0.04209	0.04257	0.04224	0.04233	0.04154	0.04195	0.04226	0.04146	0.04174	0.04219	0.04589	0.05511	0.06926	0.08723	0.09289
316.5	0.04226	0.04131	0.04182	0.04177	0.04136	0.04182	0.04233	0.04258	0.04231	0.04204	0.04169	0.04222	0.04127	0.04198	0.04265	0.04527	0.05454	0.06788	0.08528	0.09056
317	0.04189	0.04147	0.04212	0.04166	0.04141	0.04169	0.04162	0.04247	0.04163	0.0423	0.04168	0.04197	0.04103	0.04212	0.04271	0.04504	0.05426	0.0668	0.0832	0.08838
317.5	0.04175	0.04146	0.04146	0.04195	0.04146	0.04146	0.0416	0.04251	0.04166	0.04184	0.04203	0.04218	0.04162	0.04221	0.0423	0.0449	0.05359	0.06594	0.08123	0.08657
318	0.04186	0.04169	0.04124	0.0423	0.04091	0.04199	0.04225	0.04249	0.04199	0.04127	0.04184	0.0422	0.04166	0.04245	0.04191	0.04485	0.05261	0.06462	0.07954	0.08439
318.5	0.04207	0.04168	0.04155	0.04221	0.04079	0.04198	0.04245	0.04208	0.04202	0.04132	0.04182	0.04269	0.04131	0.04241	0.04232	0.04497	0.05219	0.06319	0.07715	0.08196
319	0.0424	0.04155	0.04148	0.04205	0.04115	0.04155	0.04252	0.04208	0.04196	0.04164	0.04194	0.04306	0.04139	0.04261	0.04287	0.04501	0.0515	0.06227	0.07506	0.08014
319.5	0.04221	0.04113	0.04134	0.0418	0.04138	0.04145	0.04217	0.04235	0.04195	0.04165	0.04171	0.04295	0.04137	0.04306	0.04308	0.0449	0.05094	0.06149	0.07314	0.07838
320	0.04186	0.04125	0.04154	0.04143	0.04157	0.04124	0.0421	0.04196	0.04219	0.0416	0.04171	0.04274	0.04143	0.04273	0.04307	0.04464	0.05102	0.06027	0.07157	0.07629
320.5	0.04156	0.04182	0.04177	0.04151	0.04116	0.04149	0.04215	0.04213	0.04193	0.0413	0.04164	0.04261	0.04189	0.04282	0.04304	0.04492	0.0507	0.05904	0.07043	0.07488
321	0.04165	0.04153	0.04179	0.04202	0.04055	0.04137	0.04177	0.04262	0.04161	0.04134	0.04167	0.04296	0.04153	0.04363	0.04331	0.04516	0.05036	0.05827	0.0694	0.07368
321.5	0.04205	0.041	0.04109	0.04177	0.04097	0.04144	0.04194	0.04214	0.04174	0.04196	0.0424	0.04283	0.04155	0.04395	0.04337	0.04523	0.04986	0.05784	0.06786	0.07251
322	0.04207	0.04089	0.04069	0.04189	0.04118	0.04159	0.04199	0.04168	0.04148	0.04215	0.04284	0.04266	0.04257	0.04388	0.04364	0.04522	0.0496	0.05739	0.06652	0.0711
322.5	0.04184	0.0411	0.04099	0.04194	0.04091	0.04164	0.04215	0.04186	0.0415	0.0415	0.04265	0.04279	0.04302	0.04389	0.04397	0.04562	0.04939	0.05668	0.06582	0.06962
323	0.0415	0.04122	0.04088	0.04104	0.04094	0.0418	0.04221	0.04186	0.04159	0.04138	0.04244	0.04294	0.04303	0.04413	0.04416	0.04549	0.04916	0.05575	0.06445	0.06812
323.5	0.04137	0.04103	0.04104	0.04073	0.0411	0.04132	0.04184	0.04168	0.04133	0.04166	0.04224	0.04302	0.04292	0.04395	0.04408	0.04491	0.04921	0.05529	0.06359	0.0674
324	0.04107	0.04078	0.04148	0.04143	0.04149	0.04117	0.04163	0.0418	0.04141	0.04163	0.04245	0.04316	0.04315	0.04375	0.04455	0.04508	0.04899	0.05473	0.06286	0.06652
324.5	0.04153	0.04086	0.04136	0.04184	0.04155	0.04109	0.04141	0.04197	0.04146	0.04152	0.04249	0.04364	0.04356	0.04445	0.04538	0.04542	0.04921	0.0541	0.06184	0.0646
325	0.04206	0.04085	0.04099	0.0416	0.04125	0.04095	0.04121	0.04187	0.0409	0.04147	0.04229	0.04368	0.04313	0.04549	0.04501	0.04544	0.04953	0.05375	0.06117	0.06383
325.5	0.04195	0.04115	0.04063	0.04091	0.04132	0.04105	0.0412	0.04152	0.04072	0.04171	0.0425	0.04329	0.04315	0.04571	0.04499	0.04538	0.04908	0.05325	0.06036	0.06325
326	0.0417	0.04109	0.04022	0.04106	0.0406	0.04129	0.0414	0.04095	0.04136	0.04165	0.04237	0.04297	0.04368	0.04573	0.04528	0.0458	0.04925	0.05267	0.05977	0.06171
326.5	0.04177	0.04081	0.04059	0.04157	0.04033	0.04148	0.04134	0.04117	0.04146	0.04181	0.04264	0.04338	0.04389	0.04557	0.04508	0.04607	0.04928	0.05264	0.05927	0.06104
327	0.04172	0.04089	0.04092	0.04132	0.04099	0.04134	0.04091	0.04182	0.04075	0.04152	0.04264	0.04387	0.04422	0.04601	0.04558	0.04592	0.0494	0.0531	0.05842	0.06079
327.5	0.04115	0.04073	0.04115	0.04087	0.04106	0.04128	0.04116	0.04174	0.04066	0.04122	0.04255	0.04365	0.04433	0.0465	0.04631	0.04615	0.04963	0.0533	0.05757	0.06088
328	0.04148	0.04043	0.04135	0.0407	0.04131	0.04136	0.04144	0.04191	0.04112	0.04135	0.04243	0.04391	0.0445	0.0467	0.0462	0.04672	0.04938	0.05306	0.05729	0.06033
328.5	0.04169	0.04037	0.04095	0.04142	0.04095	0.04105	0.04155	0.0419	0.04161	0.0409	0.04212	0.04421	0.04491	0.04692	0.04654	0.04665	0.0496	0.05277	0.05665	0.05943
329	0.04152	0.04071	0.0411	0.04148	0.0405	0.04094	0.04161	0.04136	0.04121	0.04069	0.04228	0.04435	0.04479	0.04729	0.04685	0.04688	0.0497	0.05261	0.05606	0.05899
329.5	0.04149	0.04124	0.04078	0.04054	0.04135	0.04132	0.04121	0.04126	0.04118	0.04142	0.04288	0.04475	0.04533	0.04748	0.04709	0.04733	0.04966	0.05224	0.05632	0.05874
330	0.04146	0.04109	0.0407	0.0403	0.04135	0.04138	0.04134	0.04127	0.04155	0.04213	0.0436	0.04469	0.04608	0.04739	0.04758	0.04757	0.05002	0.05212	0.05657	0.05872
330.5	0.04161	0.04097	0.041	0.04074	0.04045	0.04097	0.04132	0.04115	0.04112	0.04146	0.04296	0.04455	0.04587	0.04779	0.04775	0.04807	0.05027	0.052	0.05671	0.05834
331	0.04178	0.04096	0.04072	0.04106	0.04071	0.04076	0.04095	0.04109	0.04082	0.04135	0.04277	0.04518	0.04597	0.04819	0.04799	0.04858	0.05027	0.05191	0.05632	0.05832
331.5	0.04144	0.04079	0.04082	0.04149	0.04109	0.04079	0.04127	0.04134	0.04058	0.04232	0.04369	0.04504	0.04634	0.04849	0.04798	0.04881	0.05033	0.05234	0.05537	0.05765
332	0.0415	0.04079	0.04091	0.04141	0.0409	0.0411	0.04127	0.04174	0.0406	0.0421	0.04361	0.04496	0.04597	0.04923	0.04818	0.04839	0.0504	0.05238	0.05492	0.05709
332.5	0.0417	0.0408	0.04084	0.04067	0.04086	0.04089	0.04124	0.04161	0.04093	0.04135	0.04311	0.04552	0.04601	0.04973	0.04888	0.04881	0.05053	0.05271	0.05518	0.05732
333	0.0415	0.04096	0.04113	0.04089	0.0409	0.0409	0.04161	0.04156	0.0411	0.0417	0.04336	0.04557	0.04646	0.04984	0.04957	0.04989	0.05067	0.05302	0.05565	0.05725
333.5	0.04153	0.04123	0.04145	0.04122	0.04083	0.04125	0.04171	0.04187	0.04127	0.04158	0.04348	0.04569	0.04674	0.05019	0.04983	0.05004	0.05103	0.05258	0.05554	0.05695
334	0.04165	0.04144	0.04105	0.04128	0.04043	0.04113	0.04168	0.04206	0.04145	0.0415	0.04344	0.04555	0.04714	0.0503	0.05036	0.05009	0.05179	0.05241	0.05532	0.05703
334.5	0.04216	0.04156	0.04017	0.04112	0.04069	0.04139	0.04158	0.04213	0.04134	0.04201	0.04359	0.04569	0.04726	0.05012	0.05086	0.05005	0.05194	0.05296	0.05523	0.05731
335	0.04256	0.04139	0.04016	0.04118	0.04088	0.04117	0.04191	0.04169	0.04141	0.04231	0.04426	0.04582	0.04734	0.05027	0.05059	0.05051	0.05209	0.05371	0.05508	0.05744
335.5	0.04219	0.04127	0.04156	0.0411	0.0414	0.04074	0.04237	0.04145	0.04164	0.04233	0.04431	0.04586	0.04726	0.05031	0.05054	0.05073	0.05264	0.05347	0.05502	0.05734
336	0.04198	0.04144	0.04232	0.04123	0.04206	0.04125	0.04183	0.04157	0.04214	0.04208	0.04388	0.04643	0.04781	0.05029	0.05111	0.05062	0.05264	0.05278	0.05523	0.05703
336.5	0.04191	0.04146	0.04202	0.04182	0.04199	0.04196	0.04175	0.04194	0.04249	0.04202	0.04425	0.04709	0.04849	0.0509	0.0514	0.05108	0.0525	0.05264	0.05534	0.05668
337	0.0422	0.04129	0.04178	0.04194	0.04168	0.04209	0.04232	0.04235	0.0422	0.04216	0.04454	0.04717	0.0486	0.05164	0.05143	0.05149	0.05219	0.05282	0.05528	0.05655
337.5	0.0426	0.04144	0.04162	0.04221	0.04207	0.0422	0.04216	0.04213	0.04202	0.04197	0.04431	0.04707	0.04867	0.0516	0.05194	0.05165	0.05264	0.05351	0.05552	0.05709
338	0.04257	0.04159	0.04173	0.04235	0.04242	0.04226	0.04173	0.04227	0.04217	0.04198	0.04473	0.04734	0.04837	0.05195	0.05233	0.05129	0.05326	0.05389	0.05516	0.05716
338.5	0.04213	0.04146	0.0421	0.04209	0.04165	0.04236	0.04169	0.04272	0.04197	0.04246	0.04536	0.04738	0.04814	0.05263	0.05217	0.05116	0.05322	0.05315	0.05508	0.05652
339	0.04251	0.04175	0.04212	0.04225	0.0416	0.04245	0.04169	0.04273	0.04225	0.04301	0.04576	0.04747	0.04829	0.05254	0.05218	0.0518	0.05342	0.05291	0.05534	0.0564
339.5	0.04301	0.04175	0.0421	0.04255	0.04227	0.04235	0.04184	0.04276	0.04285	0.04303	0.04555	0.04797	0.04869	0.0525	0.05236	0.05223	0.05356	0.05269	0.05531	0.05694
340	0.04257	0.04167	0.04218	0.04247	0.04241	0.04237	0.04236	0.04251	0.04273	0.04293	0.04516	0.04787	0.04931	0.05243	0.05307	0.05249	0.05332	0.05289	0.05567	0.05692
340.5	0.04298	0.04127	0.04279	0.0423	0.04232	0.04295	0.04283	0.04278	0.04237	0.04322	0.04585	0.04798	0.04937	0.05292	0.05264	0.05248	0.05352	0.05385	0.05467	0.05644
341	0.04298	0.04186	0.04284	0.04283	0.0426	0.04275	0.04293	0.04289	0.04282	0.04293	0.04586	0.0482	0.04973	0.0533	0.05301	0.05214	0.0535	0.05386	0.05503	0.05657
341.5	0.04335	0.0426	0.04308	0.04318	0.04301	0.04326	0.04309	0.04302	0.04308	0.04302	0.04569	0.04808	0.04942	0.05301	0.05318	0.05239	0.0534	0.05358	0.0554	0.05689
342	0.04362	0.04269	0.04302	0.04332	0.04311	0.04391	0.04333	0.04306	0.04366	0.04343	0.04576	0.04822	0.04907	0.05307	0.05333	0.05279	0.05327	0.0532	0.05526	0.05641
342.5	0.04335	0.04305	0.04292	0.04335	0.04313	0.04372	0.04363	0.04315	0.04347	0.04331	0.04538	0.04855	0.04916	0.05335	0.05296	0.05242	0.05354	0.05326	0.05513	0.05594
343	0.04337	0.04301	0.04321	0.0435	0.04337	0.044	0.04416	0.04401	0.04324	0.04381	0.04606	0.04884	0.04993	0.05327	0.05275	0.05258	0.05403	0.05399	0.05522	0.05594
343.5	0.04363	0.04304	0.04299	0.04365	0.04383	0.04427	0.04408	0.04452	0.04377	0.04435	0.04664	0.04887	0.05051	0.05373	0.05316	0.0528	0.05399	0.05412	0.05515	0.05613
344	0.0439	0.04364	0.04317	0.04376	0.04419	0.04492	0.04412	0.04448	0.04413	0.04443	0.04645	0.04894	0.05043	0.05344	0.05342	0.05263	0.05396	0.05384	0.05508	0.0562
344.5	0.04472	0.04376	0.04373	0.0439	0.04433	0.04498	0.04445	0.04453	0.04417	0.04446	0.04674	0.04921	0.05013	0.05328	0.05345	0.05291	0.05388	0.05348	0.05517	0.05609
345	0.04509	0.04391	0.04418	0.04463	0.0446	0.0445	0.04436	0.04467	0.04421	0.04469	0.04721	0.04933	0.05048	0.05387	0.05327	0.05277	0.05337	0.05361	0.05501	0.05613
345.5	0.04501	0.04428	0.04444	0.04485	0.04506	0.04489	0.04436	0.04495	0.0448	0.04523	0.04735	0.04908	0.05057	0.0542	0.05317	0.05262	0.05315	0.0537	0.05488	0.05629
346	0.04497	0.04447	0.04469	0.04505	0.0454	0.04481	0.04442	0.0452	0.04536	0.04505	0.04742	0.04892	0.05029	0.05383	0.05327	0.05267	0.05343	0.05355	0.05477	0.05573
346.5	0.04527	0.04468	0.04497	0.04541	0.04557	0.04503	0.0451	0.04536	0.04567	0.04487	0.04733	0.04925	0.05063	0.05345	0.05321	0.05248	0.05338	0.05342	0.05456	0.05555
347	0.04608	0.04508	0.04502	0.04553	0.04561	0.04568	0.04609	0.04546	0.04578	0.04556	0.04735	0.04958	0.05055	0.05375	0.05329	0.05232	0.05333	0.05319	0.05455	0.05535
347.5	0.04587	0.04513	0.04555	0.04602	0.04596	0.04579	0.04642	0.04632	0.04571	0.04606	0.04817	0.05003	0.05023	0.05374	0.05339	0.05254	0.0531	0.05313	0.0544	0.05548
348	0.04588	0.04516	0.046	0.04646	0.04627	0.04619	0.04645	0.04671	0.04571	0.0464	0.04841	0.05049	0.05091	0.05383	0.0535	0.05257	0.05311	0.05325	0.05383	0.05525
348.5	0.04672	0.04565	0.04627	0.04686	0.04655	0.04666	0.04673	0.04695	0.04662	0.04679	0.04832	0.05052	0.05139	0.05424	0.05348	0.05241	0.05308	0.05281	0.05381	0.05503
349	0.04705	0.04594	0.04666	0.04726	0.04678	0.047	0.04711	0.04767	0.04716	0.04719	0.04862	0.05045	0.05129	0.05408	0.05333	0.05189	0.05291	0.05241	0.05383	0.05509
349.5	0.04754	0.04633	0.04738	0.04715	0.04723	0.04756	0.04736	0.04797	0.04728	0.04741	0.04899	0.05043	0.05129	0.05372	0.05297	0.05161	0.05282	0.05236	0.05375	0.0549
350	0.04785	0.04708	0.04788	0.04729	0.04777	0.04807	0.04797	0.04841	0.04753	0.04786	0.04951	0.05058	0.05103	0.05373	0.05284	0.05176	0.0527	0.05216	0.05356	0.05503
350.5	0.04817	0.04732	0.04765	0.04818	0.04808	0.0484	0.04859	0.04885	0.0476	0.04844	0.0499	0.05102	0.05107	0.05339	0.05289	0.05153	0.05306	0.05211	0.053	0.05457
351	0.04874	0.04753	0.04796	0.04862	0.04827	0.04859	0.0487	0.04904	0.04813	0.04877	0.05022	0.05139	0.05177	0.05335	0.05266	0.05167	0.05292	0.05207	0.05281	0.05438
351.5	0.04901	0.04829	0.04876	0.049	0.04873	0.04882	0.04908	0.04944	0.04885	0.04938	0.05053	0.05149	0.05194	0.05372	0.05244	0.05155	0.05224	0.05223	0.05279	0.05445
352	0.04932	0.04892	0.04938	0.0494	0.04937	0.04977	0.04989	0.04976	0.04902	0.04958	0.05048	0.05161	0.05162	0.05339	0.05197	0.05104	0.05213	0.05204	0.05278	0.05391
352.5	0.04993	0.04921	0.04966	0.05007	0.04994	0.05017	0.05056	0.05014	0.04946	0.04978	0.05062	0.05209	0.05158	0.05305	0.0523	0.05091	0.05224	0.05169	0.05245	0.05415
353	0.05046	0.04946	0.04955	0.05066	0.05036	0.05015	0.05115	0.05066	0.05015	0.05049	0.05148	0.05231	0.05177	0.05285	0.05241	0.05095	0.05163	0.05159	0.05225	0.05424
353.5	0.05116	0.05001	0.05041	0.05072	0.05091	0.05114	0.05125	0.05121	0.051	0.05093	0.05177	0.05236	0.05208	0.05296	0.05196	0.05056	0.05109	0.05114	0.05249	0.05357
354	0.05197	0.05058	0.05146	0.05119	0.05139	0.05183	0.05111	0.05146	0.0516	0.05156	0.05204	0.05253	0.05182	0.05266	0.05174	0.05043	0.05104	0.05079	0.05211	0.05372
354.5	0.05252	0.0511	0.05212	0.0517	0.05165	0.05216	0.05175	0.05188	0.05219	0.05216	0.05264	0.05281	0.05174	0.05255	0.05129	0.05051	0.05092	0.051	0.05163	0.05339
355	0.05302	0.05163	0.05246	0.05265	0.05231	0.05272	0.05256	0.05258	0.05293	0.05267	0.05274	0.0532	0.05176	0.05299	0.05086	0.04987	0.05068	0.05097	0.05151	0.05285
355.5	0.05328	0.05237	0.05248	0.0537	0.05295	0.05333	0.05336	0.05336	0.05276	0.05302	0.05275	0.05322	0.05149	0.05259	0.05056	0.04918	0.05039	0.05007	0.05124	0.05279
356	0.05378	0.05299	0.05329	0.05392	0.05341	0.05406	0.0543	0.05403	0.05328	0.05357	0.0533	0.05348	0.05165	0.05231	0.0506	0.04903	0.05009	0.04947	0.0513	0.05257
356.5	0.05449	0.05383	0.05395	0.05424	0.05415	0.05478	0.05484	0.05473	0.05422	0.05394	0.05382	0.05368	0.05169	0.05264	0.05061	0.04902	0.04974	0.04921	0.05138	0.05246
357	0.05519	0.05473	0.05442	0.05493	0.055	0.05552	0.05549	0.0556	0.05475	0.05457	0.05439	0.05412	0.05199	0.05283	0.05015	0.04891	0.04929	0.04914	0.05073	0.05244
357.5	0.05587	0.05544	0.05541	0.05569	0.05568	0.05616	0.05588	0.05585	0.05507	0.05547	0.0553	0.05435	0.05225	0.05228	0.04943	0.04839	0.04889	0.0495	0.05005	0.05206
358	0.05676	0.05599	0.05601	0.05644	0.0564	0.05662	0.05632	0.05629	0.05584	0.05613	0.05614	0.05441	0.05208	0.05205	0.04955	0.048	0.04868	0.04935	0.04981	0.05126
358.5	0.05743	0.05605	0.05629	0.05706	0.05679	0.05706	0.05719	0.05759	0.05695	0.05675	0.05621	0.05466	0.05237	0.05186	0.04985	0.04753	0.04844	0.04864	0.04992	0.05092
359	0.05798	0.05673	0.05723	0.0578	0.05751	0.05773	0.05787	0.05835	0.05736	0.057	0.05625	0.05482	0.05255	0.05192	0.04932	0.04706	0.04805	0.04826	0.0499	0.05124
359.5	0.05839	0.05769	0.05821	0.05848	0.05825	0.0585	0.05863	0.05895	0.058	0.05773	0.05694	0.05531	0.05255	0.05175	0.04875	0.04707	0.04773	0.04838	0.04943	0.05113
360	0.05895	0.05871	0.05876	0.05927	0.05921	0.05918	0.05946	0.05998	0.05892	0.05864	0.05741	0.05578	0.0527	0.05129	0.04861	0.04684	0.04763	0.04843	0.04906	0.05059
360.5	0.05998	0.0598	0.05951	0.05995	0.06019	0.06009	0.06015	0.06057	0.05953	0.05952	0.05809	0.05598	0.05291	0.05163	0.04853	0.04659	0.04778	0.04813	0.04862	0.05023
361	0.06083	0.06024	0.06033	0.06102	0.06082	0.06085	0.06096	0.06101	0.06061	0.06038	0.05897	0.05634	0.0531	0.05166	0.04835	0.04653	0.04749	0.04749	0.04864	0.04988
361.5	0.0617	0.06082	0.06129	0.06209	0.06164	0.06175	0.06162	0.06183	0.06173	0.06124	0.05948	0.05662	0.05351	0.05123	0.0482	0.04633	0.04701	0.04674	0.04856	0.04975
362	0.06272	0.06185	0.06242	0.06258	0.06238	0.06257	0.06233	0.06248	0.06245	0.062	0.06011	0.05716	0.05362	0.0511	0.04789	0.04605	0.0468	0.04645	0.04802	0.04932
362.5	0.06345	0.06249	0.06302	0.06351	0.06313	0.06325	0.06311	0.06335	0.06313	0.0625	0.06045	0.05768	0.05365	0.05118	0.04756	0.04592	0.04664	0.04665	0.04766	0.04907
363	0.06408	0.06318	0.06375	0.06433	0.0643	0.06456	0.06416	0.06445	0.06411	0.06337	0.06088	0.0582	0.05398	0.05129	0.04748	0.04529	0.04623	0.04639	0.04742	0.0491
363.5	0.06538	0.06398	0.06487	0.06494	0.06487	0.06534	0.06511	0.06544	0.06476	0.06442	0.062	0.0584	0.05442	0.05137	0.04741	0.04479	0.04572	0.04597	0.04723	0.04847
364	0.06663	0.06511	0.06607	0.06585	0.06576	0.06608	0.06612	0.06638	0.06561	0.06557	0.06299	0.0586	0.05452	0.05159	0.04715	0.04474	0.04548	0.04546	0.04686	0.04787
364.5	0.06728	0.06616	0.06682	0.0669	0.06731	0.06719	0.06683	0.06714	0.06652	0.06629	0.06372	0.0591	0.05421	0.05124	0.04673	0.04423	0.04528	0.04502	0.04635	0.04773
365	0.06787	0.0668	0.06743	0.06757	0.0684	0.06811	0.0678	0.06814	0.06766	0.06704	0.0643	0.05965	0.0543	0.051	0.04648	0.04453	0.04493	0.04491	0.04599	0.04736
365.5	0.06873	0.06802	0.06835	0.06848	0.06929	0.0695	0.06889	0.06909	0.06857	0.06823	0.06498	0.06026	0.05512	0.0516	0.04662	0.04462	0.04473	0.04432	0.04585	0.04712
366	0.06962	0.06934	0.06941	0.0695	0.07016	0.0701	0.0698	0.06987	0.06932	0.06879	0.06521	0.06057	0.05606	0.05168	0.04647	0.04436	0.04481	0.04422	0.0456	0.04701
366.5	0.07081	0.07015	0.07049	0.07062	0.07096	0.07054	0.07122	0.07102	0.0705	0.06941	0.06594	0.06119	0.05651	0.05111	0.04654	0.04419	0.0449	0.04436	0.04508	0.0467
367	0.07219	0.07111	0.07171	0.07195	0.07175	0.07179	0.07239	0.07248	0.07136	0.07099	0.06728	0.0622	0.0563	0.05144	0.04623	0.04403	0.04438	0.04418	0.04468	0.04645
367.5	0.07327	0.07225	0.07282	0.0729	0.07303	0.07292	0.07228	0.0736	0.07202	0.07257	0.06843	0.06255	0.05576	0.05218	0.04604	0.04393	0.04386	0.0441	0.0445	0.04613
368	0.07435	0.07308	0.07389	0.07357	0.07421	0.07404	0.07314	0.07443	0.07343	0.07381	0.06921	0.06281	0.05609	0.05194	0.04644	0.04331	0.0442	0.04367	0.04432	0.04579
368.5	0.07515	0.07427	0.07499	0.07468	0.07546	0.07561	0.07498	0.07515	0.07481	0.07485	0.07018	0.06338	0.05692	0.05159	0.04623	0.04325	0.0439	0.0433	0.04381	0.04556
369	0.07627	0.07545	0.07616	0.07616	0.07651	0.0766	0.0764	0.07609	0.07561	0.07544	0.07079	0.06432	0.05729	0.05151	0.04615	0.04298	0.04339	0.0431	0.04366	0.04535
369.5	0.07783	0.07631	0.07717	0.07705	0.07749	0.07739	0.07756	0.07736	0.07655	0.07669	0.07152	0.06491	0.05761	0.05127	0.04596	0.04258	0.04363	0.04275	0.04376	0.04506
370	0.07889	0.07764	0.07835	0.07834	0.07852	0.07853	0.07867	0.07848	0.07816	0.07798	0.07278	0.06537	0.05825	0.05157	0.04622	0.04267	0.0436	0.04268	0.04377	0.04497
370.5	0.07996	0.07933	0.07963	0.07946	0.08	0.08001	0.07988	0.08006	0.07898	0.07865	0.0735	0.06657	0.05893	0.05318	0.04534	0.0428	0.04324	0.04263	0.04294	0.04474
371	0.08111	0.08042	0.08072	0.0811	0.08111	0.08148	0.08122	0.08128	0.08006	0.07984	0.07454	0.06739	0.05945	0.05245	0.04529	0.0424	0.04263	0.0423	0.04247	0.0443
371.5	0.08262	0.08152	0.08227	0.08252	0.08249	0.08251	0.08266	0.08257	0.08134	0.08129	0.07561	0.06795	0.05966	0.05251	0.0457	0.04205	0.04217	0.04232	0.04251	0.04402
372	0.08388	0.08297	0.08345	0.08355	0.08385	0.08359	0.08377	0.08368	0.08282	0.08248	0.07631	0.06814	0.05988	0.05269	0.04575	0.04214	0.0421	0.04193	0.04248	0.04369
372.5	0.08504	0.08433	0.08453	0.08495	0.08508	0.08507	0.08462	0.08495	0.08402	0.08349	0.07702	0.06897	0.06034	0.05281	0.04548	0.04218	0.04203	0.04181	0.04234	0.04334
373	0.08611	0.08545	0.08571	0.08602	0.08627	0.08615	0.08576	0.0865	0.08545	0.08467	0.07822	0.06992	0.06062	0.05289	0.04548	0.04196	0.0419	0.04186	0.04183	0.04326
373.5	0.08753	0.08651	0.08689	0.08691	0.08761	0.08743	0.08757	0.08764	0.08682	0.08571	0.07935	0.07052	0.06136	0.05328	0.04551	0.042	0.04187	0.04171	0.04158	0.04313
374	0.08883	0.088	0.08861	0.08823	0.08905	0.08874	0.08924	0.08904	0.08783	0.0868	0.08011	0.07103	0.06175	0.05347	0.04554	0.04183	0.04189	0.04149	0.04176	0.04318
374.5	0.09014	0.08927	0.09	0.08994	0.09059	0.09032	0.09025	0.0905	0.08907	0.08846	0.08123	0.07184	0.06211	0.05353	0.04566	0.04148	0.04158	0.04119	0.04138	0.04309
375	0.09177	0.0903	0.0913	0.09152	0.0917	0.09172	0.09128	0.09178	0.09032	0.08977	0.08253	0.07289	0.06295	0.05398	0.04556	0.04136	0.04154	0.04078	0.04121	0.04285
375.5	0.09324	0.09175	0.09277	0.09278	0.09278	0.09284	0.09271	0.09312	0.09157	0.09078	0.08343	0.07378	0.06347	0.0541	0.04552	0.04138	0.04105	0.04064	0.04125	0.04257
376	0.09444	0.0935	0.09404	0.09379	0.09411	0.09444	0.09425	0.09436	0.09302	0.09224	0.08445	0.0746	0.06386	0.05419	0.04555	0.04122	0.04099	0.04065	0.04074	0.04207
376.5	0.09571	0.09515	0.09495	0.09497	0.09543	0.09572	0.09579	0.09589	0.09447	0.09354	0.08556	0.07543	0.0641	0.05455	0.04543	0.04091	0.0412	0.04022	0.04061	0.04172
377	0.0974	0.09651	0.09634	0.09657	0.09721	0.09691	0.09717	0.09745	0.09592	0.09485	0.08645	0.07607	0.06461	0.05444	0.04533	0.04078	0.04093	0.03987	0.04074	0.04138
377.5	0.09902	0.09765	0.09835	0.09848	0.09882	0.09846	0.0987	0.09875	0.09741	0.09657	0.08801	0.07696	0.06551	0.05481	0.04516	0.04087	0.04061	0.03992	0.04048	0.04119
378	0.10024	0.09896	0.09978	0.10005	0.09984	0.09999	0.10018	0.1001	0.09906	0.09802	0.08925	0.07779	0.06614	0.05541	0.04515	0.0408	0.0402	0.03984	0.04012	0.04115
378.5	0.10166	0.10067	0.10124	0.1014	0.10107	0.10125	0.10149	0.10156	0.10036	0.09921	0.09001	0.07851	0.06661	0.05529	0.0451	0.04055	0.04004	0.03967	0.03986	0.04096
379	0.10323	0.1021	0.10288	0.10294	0.10276	0.10273	0.10314	0.10318	0.10159	0.10061	0.0913	0.07939	0.06719	0.05526	0.04515	0.04034	0.03975	0.03932	0.03958	0.04048
379.5	0.10463	0.10345	0.10435	0.10427	0.10416	0.10438	0.10449	0.10451	0.1033	0.10209	0.09262	0.08048	0.06774	0.05573	0.04517	0.04017	0.03953	0.03893	0.03934	0.04019
380	0.1062	0.10482	0.10601	0.10562	0.10607	0.10615	0.10592	0.10595	0.10471	0.10379	0.09392	0.08149	0.06833	0.05598	0.04487	0.04012	0.0396	0.03897	0.03922	0.04018
380.5	0.10774	0.10627	0.10788	0.1073	0.10767	0.10773	0.1075	0.1078	0.10615	0.10529	0.09502	0.08222	0.06906	0.0561	0.04486	0.04018	0.03956	0.03887	0.03885	0.04008
381	0.10914	0.10804	0.10933	0.10855	0.10901	0.10916	0.10919	0.10937	0.10789	0.10643	0.09603	0.08303	0.06957	0.05652	0.04498	0.04011	0.03936	0.03848	0.03869	0.03981
381.5	0.11066	0.10983	0.11034	0.11	0.11062	0.11056	0.11101	0.11065	0.10929	0.10774	0.09708	0.0839	0.06989	0.05684	0.04495	0.03979	0.03933	0.03839	0.03861	0.03953
382	0.11219	0.11144	0.11184	0.11197	0.11221	0.11219	0.11227	0.11211	0.11078	0.10949	0.09855	0.08466	0.0707	0.0568	0.04485	0.03943	0.03919	0.03836	0.03823	0.03944
382.5	0.11411	0.11307	0.11353	0.11363	0.1137	0.11381	0.114	0.11376	0.11236	0.11126	0.10014	0.08569	0.07136	0.05711	0.0449	0.03946	0.03882	0.03811	0.03795	0.03915
383	0.11592	0.11467	0.11517	0.11547	0.11535	0.1155	0.11562	0.1155	0.11386	0.11262	0.10124	0.08676	0.07173	0.05749	0.04494	0.03956	0.03845	0.03798	0.03781	0.03865
383.5	0.11733	0.11619	0.11698	0.11721	0.11718	0.11735	0.11682	0.11737	0.11568	0.11425	0.10245	0.08773	0.07225	0.05764	0.04524	0.03929	0.03824	0.03782	0.0377	0.03842
384	0.11908	0.11784	0.11864	0.11843	0.11897	0.11858	0.11862	0.11884	0.11772	0.11618	0.10412	0.08898	0.07295	0.0578	0.04531	0.03914	0.03827	0.03757	0.03763	0.03826
384.5	0.12073	0.11955	0.12023	0.12002	0.12075	0.12013	0.12057	0.12054	0.11924	0.11785	0.10551	0.08966	0.07365	0.05807	0.04506	0.03907	0.0383	0.03742	0.03745	0.03818
385	0.1223	0.12134	0.12193	0.12189	0.12243	0.12223	0.12218	0.12241	0.12067	0.11935	0.10668	0.0903	0.0742	0.05831	0.04512	0.03884	0.0381	0.03715	0.03712	0.03799
385.5	0.12423	0.1229	0.12345	0.12376	0.12428	0.12397	0.12379	0.12408	0.12249	0.12064	0.10777	0.09154	0.0748	0.05832	0.04507	0.03863	0.03765	0.03684	0.03701	0.03758
386	0.126	0.12464	0.12535	0.12562	0.12572	0.12568	0.12576	0.12576	0.12439	0.12233	0.10916	0.09276	0.07552	0.05852	0.04493	0.03875	0.03758	0.03663	0.03703	0.03718
386.5	0.12755	0.12672	0.12718	0.12736	0.12784	0.12747	0.12745	0.12752	0.12599	0.12422	0.11075	0.09375	0.07613	0.05882	0.04488	0.03876	0.03758	0.03658	0.0368	0.03727
387	0.12956	0.12859	0.12887	0.12904	0.12984	0.12924	0.12902	0.12928	0.12755	0.12604	0.11205	0.09479	0.07678	0.05905	0.04511	0.03841	0.03732	0.03629	0.03642	0.03697
387.5	0.13153	0.12998	0.1307	0.13091	0.13137	0.13124	0.13075	0.13108	0.12937	0.12782	0.11351	0.09584	0.07741	0.05962	0.04526	0.03799	0.03687	0.0359	0.03592	0.0364
388	0.13304	0.13167	0.13242	0.13251	0.13317	0.13298	0.13268	0.1328	0.13114	0.12941	0.11485	0.09681	0.07812	0.05978	0.04505	0.03809	0.03678	0.03576	0.03581	0.03636
388.5	0.13472	0.13376	0.13415	0.13421	0.13466	0.13447	0.1345	0.13433	0.13296	0.13098	0.11647	0.09792	0.0788	0.06008	0.04489	0.03832	0.03666	0.03603	0.03576	0.03636
389	0.13683	0.1357	0.13596	0.13629	0.13649	0.13644	0.13629	0.13603	0.13473	0.13279	0.11814	0.09896	0.07928	0.06053	0.04506	0.03825	0.03624	0.03584	0.03548	0.03625
389.5	0.13859	0.13768	0.13806	0.13827	0.13847	0.13803	0.13813	0.13803	0.13648	0.13464	0.11924	0.10007	0.07992	0.06072	0.04506	0.03779	0.03624	0.03547	0.03526	0.03598
390	0.14043	0.13928	0.13993	0.13989	0.14035	0.13981	0.13966	0.13993	0.13832	0.13611	0.12048	0.10124	0.08079	0.06112	0.04494	0.03743	0.0363	0.03523	0.03527	0.03581
390.5	0.14259	0.14093	0.14149	0.14152	0.1421	0.14193	0.14164	0.14178	0.14005	0.1377	0.12203	0.10204	0.08156	0.06143	0.04516	0.03744	0.03628	0.03493	0.03505	0.03558
391	0.14431	0.14284	0.14335	0.14344	0.14385	0.1438	0.1436	0.14346	0.14196	0.13985	0.12381	0.10277	0.08229	0.06166	0.04525	0.0373	0.03609	0.03491	0.03473	0.03551
391.5	0.14585	0.14492	0.14533	0.14534	0.14579	0.14538	0.14521	0.14559	0.14402	0.1416	0.12514	0.10403	0.08292	0.062	0.04521	0.03733	0.03587	0.03474	0.03476	0.03551
392	0.14775	0.14695	0.14715	0.14737	0.14762	0.14721	0.14713	0.14753	0.14585	0.14321	0.12649	0.10553	0.08369	0.06228	0.04514	0.03751	0.03551	0.03467	0.03466	0.03522
392.5	0.14969	0.14876	0.14905	0.14947	0.14945	0.14918	0.14913	0.1491	0.14732	0.14511	0.12809	0.10655	0.08466	0.06281	0.04504	0.03727	0.03552	0.03465	0.03425	0.03495
393	0.1516	0.15054	0.15086	0.15128	0.1516	0.15089	0.15098	0.1508	0.14897	0.14723	0.12971	0.10748	0.08544	0.0631	0.04498	0.03705	0.03564	0.03408	0.03393	0.03467
393.5	0.15363	0.15237	0.153	0.15313	0.15366	0.15291	0.15317	0.15298	0.15088	0.14906	0.13111	0.10849	0.08619	0.06331	0.04511	0.03686	0.0354	0.03372	0.03394	0.0346
394	0.15547	0.15417	0.15509	0.1551	0.15561	0.15521	0.15514	0.15523	0.15288	0.15071	0.13262	0.10966	0.08689	0.06376	0.04505	0.03679	0.03521	0.03372	0.03391	0.0346
394.5	0.15758	0.15602	0.15687	0.15718	0.15748	0.15705	0.15697	0.1569	0.15495	0.15268	0.13437	0.11095	0.08746	0.06405	0.04504	0.03671	0.03493	0.03385	0.0339	0.03425
395	0.15966	0.15812	0.15891	0.15907	0.15909	0.15897	0.15894	0.15899	0.15693	0.1545	0.13575	0.11198	0.08826	0.06449	0.04537	0.03654	0.03468	0.03389	0.03391	0.03401
395.5	0.1614	0.16025	0.16068	0.16106	0.16115	0.16089	0.16084	0.16095	0.15887	0.15649	0.1372	0.11315	0.08927	0.06488	0.04555	0.03662	0.03467	0.0337	0.03364	0.03391
396	0.16346	0.16238	0.16242	0.16286	0.16304	0.16283	0.16303	0.16283	0.16089	0.15834	0.13875	0.11443	0.09012	0.06535	0.04546	0.0367	0.03463	0.03346	0.03353	0.03376
396.5	0.16539	0.16428	0.16469	0.16454	0.16466	0.16507	0.16475	0.1651	0.16274	0.15995	0.14018	0.1158	0.09094	0.06568	0.04554	0.03651	0.03457	0.0332	0.03353	0.03381
397	0.16742	0.16622	0.16679	0.16641	0.16672	0.16681	0.1665	0.16685	0.1644	0.162	0.14166	0.11715	0.09173	0.06601	0.04563	0.03649	0.03442	0.03341	0.03361	0.03377
397.5	0.16963	0.16798	0.16834	0.16841	0.16876	0.16841	0.16856	0.16833	0.16617	0.16382	0.14307	0.11809	0.09224	0.06641	0.04548	0.03641	0.0344	0.03327	0.03359	0.03373
398	0.17141	0.16991	0.16992	0.17043	0.17075	0.17016	0.17031	0.17026	0.16818	0.16536	0.14473	0.11898	0.09288	0.06661	0.0456	0.03616	0.03439	0.03273	0.03338	0.03364
398.5	0.17297	0.1717	0.172	0.17224	0.17276	0.17211	0.17201	0.17215	0.16987	0.16711	0.14637	0.1201	0.09363	0.06712	0.0457	0.03603	0.03417	0.0329	0.03312	0.03338
399	0.17491	0.17314	0.17406	0.17409	0.17463	0.17417	0.17392	0.17409	0.17168	0.16893	0.1477	0.12128	0.09418	0.06736	0.04595	0.0361	0.03383	0.03284	0.03315	0.03334
399.5	0.1771	0.17538	0.1759	0.17592	0.17663	0.17627	0.17582	0.17611	0.17384	0.17099	0.14934	0.12249	0.09509	0.06759	0.04607	0.0361	0.03385	0.03254	0.033	0.03325
400	0.17902	0.17737	0.17784	0.17824	0.17861	0.17833	0.17766	0.17785	0.17567	0.17289	0.15096	0.12375	0.09597	0.06818	0.04615	0.03593	0.03386	0.0327	0.03285	0.03315
400.5	0.1807	0.17921	0.17995	0.18022	0.18054	0.18003	0.17979	0.17972	0.17758	0.17471	0.15252	0.12466	0.09701	0.06854	0.04635	0.03612	0.03372	0.03275	0.03293	0.03327
401	0.1825	0.18137	0.18199	0.18167	0.18227	0.18199	0.18184	0.18191	0.17935	0.17663	0.15412	0.12558	0.09782	0.06892	0.04641	0.03609	0.03365	0.0325	0.03307	0.03331
401.5	0.18461	0.18331	0.18383	0.18345	0.18417	0.18415	0.18359	0.18382	0.18104	0.17842	0.1556	0.12691	0.09846	0.06919	0.04627	0.03588	0.03359	0.03239	0.03318	0.03334
402	0.18625	0.18522	0.18565	0.1851	0.18623	0.1859	0.18521	0.1856	0.18291	0.18011	0.15708	0.12804	0.09933	0.06985	0.04626	0.03587	0.03331	0.03263	0.03295	0.03331
402.5	0.1878	0.18685	0.18769	0.18719	0.188	0.18756	0.18672	0.18722	0.18499	0.18222	0.1586	0.12905	0.10015	0.07025	0.04646	0.03591	0.0332	0.03253	0.03282	0.03314
403	0.19014	0.18865	0.18939	0.18953	0.18984	0.18977	0.18847	0.18898	0.18679	0.18404	0.1601	0.13047	0.10093	0.0703	0.04673	0.03577	0.03334	0.03239	0.03276	0.0332
403.5	0.19234	0.19087	0.19126	0.19127	0.19183	0.19146	0.19049	0.19088	0.18829	0.1855	0.16161	0.13162	0.10146	0.07075	0.0468	0.0358	0.03364	0.03235	0.03282	0.03318
404	0.19402	0.19264	0.19335	0.19299	0.19372	0.19302	0.19251	0.19276	0.19009	0.18692	0.16293	0.13251	0.10204	0.07111	0.04679	0.03604	0.03345	0.03229	0.03284	0.03318
404.5	0.19578	0.19433	0.1951	0.19494	0.19552	0.195	0.19461	0.19459	0.19205	0.1886	0.16431	0.13369	0.10299	0.07164	0.0473	0.03606	0.03315	0.03218	0.03284	0.03312
405	0.19771	0.19618	0.19698	0.19687	0.19733	0.19668	0.19647	0.19623	0.1936	0.19058	0.16587	0.13475	0.10377	0.07196	0.0473	0.03624	0.03322	0.03212	0.03298	0.03307
405.5	0.19951	0.19813	0.19891	0.19846	0.1991	0.19831	0.19803	0.19822	0.19538	0.19229	0.1672	0.13556	0.1044	0.07237	0.04728	0.03641	0.03315	0.03228	0.03307	0.03365
406	0.2012	0.19998	0.2006	0.20013	0.20089	0.19995	0.19979	0.20018	0.19738	0.19407	0.16856	0.13677	0.10535	0.07305	0.04751	0.03612	0.03322	0.0324	0.03304	0.03372
406.5	0.20311	0.20168	0.20248	0.20199	0.20284	0.20194	0.20134	0.20183	0.19921	0.19581	0.17011	0.13775	0.10612	0.07329	0.04783	0.03579	0.03317	0.03245	0.03311	0.03357
407	0.205	0.20357	0.20418	0.20372	0.20464	0.20367	0.20289	0.20351	0.20098	0.19743	0.17162	0.13894	0.10679	0.07391	0.04821	0.03599	0.03324	0.03245	0.03324	0.03378
407.5	0.20662	0.20542	0.20568	0.20538	0.20624	0.20534	0.20494	0.20521	0.2025	0.1991	0.17321	0.14017	0.1077	0.07405	0.0482	0.03619	0.03345	0.03255	0.03319	0.03379
408	0.20831	0.20696	0.20751	0.20706	0.20801	0.207	0.20697	0.20695	0.20412	0.20083	0.17458	0.14093	0.10847	0.07412	0.04826	0.03603	0.03358	0.03258	0.03348	0.03399
408.5	0.20991	0.20844	0.20916	0.20873	0.2096	0.2086	0.20852	0.20889	0.20611	0.20269	0.17618	0.14206	0.10917	0.07469	0.04823	0.03606	0.0336	0.03235	0.0338	0.03402
409	0.21156	0.21031	0.21083	0.2107	0.21097	0.21016	0.20993	0.21063	0.20767	0.20414	0.17745	0.14323	0.10977	0.07527	0.04833	0.03633	0.03329	0.03255	0.03373	0.03411
409.5	0.21326	0.21188	0.21248	0.21235	0.21261	0.2121	0.21182	0.2124	0.20903	0.20573	0.17858	0.14409	0.11036	0.07578	0.04845	0.03648	0.03325	0.03274	0.03395	0.03455
410	0.21469	0.21339	0.21387	0.21398	0.21423	0.21393	0.21362	0.21398	0.21069	0.2073	0.17964	0.14522	0.11139	0.07593	0.0483	0.03641	0.03358	0.03282	0.03419	0.03458
410.5	0.2168	0.21538	0.21598	0.21551	0.21624	0.21527	0.21517	0.21523	0.21228	0.20873	0.18106	0.14642	0.11191	0.07636	0.04905	0.03654	0.03393	0.03305	0.03442	0.03445
411	0.21828	0.21698	0.21764	0.21709	0.21795	0.21691	0.21662	0.21687	0.21358	0.21049	0.18229	0.14737	0.11253	0.07664	0.04903	0.03693	0.03405	0.03321	0.03468	0.03463
411.5	0.21974	0.21866	0.21898	0.21862	0.21935	0.21879	0.21827	0.21838	0.21508	0.21196	0.18358	0.14835	0.11341	0.0771	0.04934	0.03696	0.03407	0.03316	0.03462	0.03504
412	0.22138	0.22007	0.22037	0.21997	0.22057	0.22019	0.21991	0.21995	0.21678	0.21337	0.18478	0.1493	0.11417	0.07764	0.0495	0.0368	0.03403	0.0333	0.03471	0.03528
412.5	0.22302	0.2216	0.22198	0.22143	0.222	0.22153	0.22127	0.22151	0.21836	0.215	0.1862	0.15009	0.11467	0.078	0.04944	0.03703	0.03387	0.03351	0.03497	0.03545
413	0.2245	0.2232	0.22341	0.22308	0.22414	0.22315	0.2226	0.22314	0.21971	0.21646	0.18742	0.15091	0.11525	0.07834	0.04992	0.03708	0.03404	0.03351	0.03506	0.03574
413.5	0.22594	0.22476	0.22486	0.2245	0.22598	0.22468	0.22429	0.22461	0.22104	0.21775	0.18853	0.15201	0.11608	0.07867	0.05029	0.037	0.0343	0.03377	0.03528	0.03623
414	0.22724	0.22613	0.22643	0.22599	0.22703	0.22606	0.226	0.22589	0.22271	0.21917	0.18953	0.15276	0.11669	0.07903	0.05036	0.03704	0.03442	0.03418	0.03549	0.03638
414.5	0.22868	0.22721	0.22792	0.22742	0.22824	0.22773	0.22716	0.22751	0.22424	0.22052	0.19065	0.15368	0.11725	0.07961	0.05042	0.03692	0.03461	0.03426	0.03575	0.03658
415	0.22998	0.22875	0.22932	0.2289	0.22969	0.22905	0.22827	0.22883	0.22516	0.22163	0.19191	0.15483	0.118	0.07993	0.05071	0.03719	0.03474	0.03434	0.03621	0.03681
415.5	0.23141	0.23031	0.23078	0.23021	0.231	0.23008	0.22973	0.2299	0.22648	0.22309	0.19301	0.15547	0.1186	0.08024	0.05068	0.03767	0.03487	0.03461	0.03657	0.03708
416	0.23297	0.23148	0.23222	0.23126	0.23235	0.23147	0.23098	0.23121	0.2279	0.22426	0.19405	0.15612	0.11923	0.08073	0.05086	0.03878	0.03514	0.03476	0.03685	0.03732
416.5	0.23409	0.23268	0.23321	0.23273	0.23362	0.23269	0.23205	0.23254	0.22892	0.22529	0.1952	0.15705	0.11987	0.08095	0.05119	0.03882	0.03547	0.03493	0.03712	0.03748
417	0.23528	0.23408	0.23434	0.23398	0.23491	0.23392	0.23334	0.23378	0.23021	0.2265	0.19622	0.15782	0.12043	0.08119	0.05138	0.03812	0.03562	0.03523	0.03742	0.03787
417.5	0.23666	0.2354	0.23559	0.23507	0.23624	0.23507	0.23475	0.23481	0.23139	0.22746	0.19697	0.15845	0.12079	0.08153	0.05155	0.03843	0.03574	0.03559	0.03788	0.03829
418	0.23771	0.23649	0.23666	0.23629	0.23725	0.23634	0.23575	0.23606	0.23242	0.22888	0.19794	0.15925	0.1214	0.08178	0.05186	0.03867	0.03663	0.03584	0.03827	0.03872
418.5	0.23859	0.2376	0.23799	0.2376	0.23841	0.23755	0.23698	0.23725	0.23358	0.23012	0.19901	0.16008	0.12206	0.08214	0.05208	0.03872	0.03672	0.03602	0.03854	0.03896
419	0.23983	0.23863	0.23894	0.23863	0.23946	0.23841	0.23815	0.23821	0.23475	0.23115	0.20005	0.16081	0.12241	0.08272	0.05209	0.03895	0.03625	0.0365	0.0388	0.03964
419.5	0.24102	0.23965	0.24006	0.23962	0.24042	0.23934	0.23905	0.2393	0.23585	0.23207	0.20079	0.16145	0.12279	0.08313	0.05249	0.03899	0.03656	0.03684	0.03927	0.04002
420	0.24199	0.24059	0.2411	0.24086	0.24165	0.24029	0.24024	0.24036	0.23671	0.23294	0.20165	0.16196	0.12335	0.08349	0.05284	0.03907	0.03665	0.03684	0.03965	0.04019
420.5	0.24305	0.24169	0.24179	0.2417	0.24261	0.24132	0.24104	0.24121	0.23775	0.23387	0.20238	0.16266	0.12402	0.08364	0.05284	0.03937	0.03676	0.03705	0.03992	0.0409
421	0.24391	0.24251	0.24291	0.24238	0.24334	0.24238	0.24172	0.24217	0.23843	0.23467	0.20284	0.16321	0.12456	0.08394	0.05298	0.03954	0.03697	0.03732	0.04026	0.04136
421.5	0.24466	0.24313	0.24365	0.24325	0.24412	0.24313	0.24268	0.24313	0.23918	0.23532	0.20362	0.16371	0.12522	0.08452	0.05326	0.03986	0.0372	0.03783	0.04079	0.04173
422	0.24541	0.24394	0.24444	0.24412	0.245	0.24378	0.24364	0.24378	0.24005	0.23592	0.20443	0.16435	0.12559	0.08474	0.05361	0.04012	0.03744	0.03821	0.04119	0.04219
422.5	0.24628	0.24489	0.24549	0.24484	0.24585	0.24473	0.24437	0.24447	0.24071	0.23692	0.20498	0.16495	0.12592	0.08482	0.05405	0.04019	0.03772	0.03832	0.04159	0.0427
423	0.2471	0.24566	0.24615	0.24554	0.24656	0.24568	0.24501	0.24511	0.24137	0.23762	0.20524	0.16554	0.12632	0.08519	0.05416	0.04043	0.03795	0.03873	0.04205	0.04304
423.5	0.24786	0.24626	0.24659	0.24623	0.24705	0.24624	0.2458	0.24595	0.24206	0.23808	0.20592	0.16597	0.1265	0.08561	0.05434	0.04053	0.03828	0.03906	0.04238	0.04317
424	0.24856	0.24689	0.24726	0.24686	0.24765	0.24658	0.24638	0.24661	0.24279	0.23874	0.20667	0.1662	0.12707	0.08598	0.05455	0.04072	0.03869	0.0394	0.04292	0.04384
424.5	0.24895	0.24749	0.24791	0.2474	0.24802	0.24716	0.24703	0.24702	0.2433	0.23916	0.20713	0.1666	0.12765	0.08609	0.05457	0.0411	0.03901	0.03981	0.04358	0.04471
425	0.24931	0.24805	0.24857	0.24788	0.24847	0.24777	0.24743	0.24748	0.24362	0.23965	0.20764	0.16705	0.12803	0.08642	0.05496	0.04143	0.03942	0.04014	0.04401	0.04526
425.5	0.24985	0.24859	0.24908	0.24832	0.24921	0.24829	0.2478	0.24875	0.24418	0.24029	0.20803	0.16744	0.12816	0.08684	0.05524	0.04169	0.03969	0.04063	0.04454	0.04574
426	0.25046	0.24909	0.24938	0.24875	0.24971	0.24862	0.24833	0.24891	0.24465	0.24068	0.20857	0.16792	0.12833	0.08707	0.05546	0.04186	0.03995	0.04109	0.04505	0.04621
426.5	0.25078	0.24932	0.24953	0.24912	0.24991	0.24895	0.24847	0.24845	0.24498	0.24109	0.20905	0.16824	0.1287	0.08726	0.05557	0.04194	0.04021	0.04157	0.04552	0.04663
427	0.25105	0.24936	0.24978	0.24943	0.25026	0.24953	0.24888	0.24892	0.24536	0.24135	0.20917	0.16823	0.1291	0.08735	0.05588	0.04228	0.04052	0.0421	0.04615	0.04722
427.5	0.25122	0.2497	0.25006	0.24971	0.25062	0.24964	0.24929	0.24927	0.24563	0.2414	0.2092	0.16839	0.12942	0.08765	0.05632	0.04283	0.04119	0.0425	0.04677	0.04798
428	0.25154	0.24991	0.25047	0.24989	0.2507	0.24961	0.24924	0.24963	0.24564	0.24167	0.20935	0.16886	0.12953	0.08797	0.05652	0.04311	0.04158	0.04289	0.04721	0.04861
428.5	0.25161	0.25015	0.25083	0.25002	0.25085	0.2499	0.24927	0.24971	0.24559	0.24195	0.20961	0.16915	0.12947	0.08811	0.05669	0.04344	0.04171	0.04339	0.04788	0.04924
429	0.25167	0.25042	0.25081	0.24999	0.25082	0.25007	0.24947	0.24982	0.24573	0.24203	0.20977	0.16913	0.12952	0.08858	0.05673	0.0438	0.04211	0.04377	0.04864	0.04994
429.5	0.25175	0.25029	0.25094	0.25007	0.25072	0.25014	0.24951	0.24983	0.24589	0.24208	0.20985	0.16908	0.12975	0.08875	0.05738	0.04386	0.04255	0.04433	0.04926	0.05056
430	0.25171	0.25011	0.25082	0.25011	0.25067	0.25	0.24928	0.24952	0.24565	0.24181	0.20972	0.16926	0.12998	0.08878	0.05788	0.04429	0.0428	0.04487	0.04973	0.05113
430.5	0.2516	0.25016	0.25051	0.25009	0.25062	0.24974	0.2492	0.2494	0.24548	0.24164	0.20968	0.16937	0.1299	0.08894	0.0578	0.04475	0.04332	0.04542	0.05029	0.05186
431	0.25148	0.25011	0.25029	0.2499	0.25056	0.24966	0.24921	0.24931	0.24558	0.24166	0.20968	0.16942	0.13005	0.08903	0.05789	0.04496	0.04388	0.04593	0.05101	0.0526
431.5	0.25129	0.24987	0.25002	0.24956	0.25037	0.24948	0.24901	0.24896	0.24536	0.24121	0.20945	0.16941	0.1302	0.08926	0.05831	0.0453	0.04424	0.04645	0.05177	0.05325
432	0.25094	0.24935	0.24973	0.24921	0.25006	0.24919	0.24867	0.24875	0.24512	0.24103	0.20939	0.16923	0.13017	0.08948	0.05857	0.04567	0.04455	0.04691	0.05241	0.05387
432.5	0.25068	0.2488	0.24949	0.24897	0.24976	0.24884	0.24825	0.24863	0.2448	0.24079	0.20918	0.16925	0.13035	0.0896	0.05903	0.04604	0.0449	0.04752	0.05302	0.05462
433	0.2503	0.24865	0.24922	0.24857	0.24931	0.24855	0.24795	0.24814	0.24423	0.24022	0.20874	0.16922	0.13032	0.08967	0.05928	0.04636	0.0454	0.04812	0.05396	0.05524
433.5	0.24966	0.24847	0.24869	0.24794	0.24872	0.24795	0.24746	0.24754	0.24377	0.23988	0.20841	0.16903	0.13023	0.08982	0.05949	0.04675	0.04599	0.0487	0.05474	0.05588
434	0.24933	0.24784	0.24816	0.24748	0.24818	0.24729	0.2468	0.24704	0.24341	0.2395	0.20803	0.16871	0.1304	0.09016	0.05991	0.04724	0.04638	0.04929	0.05529	0.05705
434.5	0.24882	0.24702	0.24771	0.24708	0.24744	0.24682	0.24631	0.24647	0.24262	0.2389	0.20761	0.16832	0.13039	0.09017	0.05991	0.04748	0.04682	0.04994	0.05616	0.05808
435	0.24803	0.24641	0.24709	0.24628	0.24676	0.24616	0.24572	0.24595	0.242	0.23843	0.20722	0.16809	0.13002	0.09014	0.06	0.04795	0.04765	0.05062	0.05688	0.05885
435.5	0.24743	0.24591	0.24632	0.24548	0.24634	0.24549	0.24501	0.24537	0.24162	0.23781	0.20677	0.1678	0.12983	0.09036	0.06035	0.04839	0.04804	0.05135	0.05747	0.05966
436	0.24675	0.24538	0.24562	0.24486	0.24581	0.24486	0.24424	0.24449	0.24097	0.23693	0.20627	0.16733	0.1297	0.09047	0.06077	0.04884	0.04829	0.05207	0.05852	0.06043
436.5	0.2461	0.24449	0.24491	0.24401	0.24487	0.244	0.24342	0.24369	0.24021	0.23618	0.2057	0.16691	0.12967	0.0907	0.06108	0.04935	0.04909	0.05252	0.05955	0.06121
437	0.24518	0.24372	0.244	0.24315	0.24394	0.24323	0.24273	0.24296	0.23947	0.23541	0.20512	0.16674	0.12968	0.09081	0.06133	0.04962	0.04989	0.05321	0.06028	0.06227
437.5	0.2442	0.2428	0.24326	0.24232	0.24321	0.24241	0.24166	0.24214	0.23853	0.23427	0.20453	0.16653	0.12934	0.09085	0.06183	0.04996	0.05019	0.05399	0.06099	0.06327
438	0.2434	0.24154	0.2422	0.24141	0.24224	0.24124	0.24059	0.2411	0.23754	0.23333	0.20377	0.166	0.12903	0.09108	0.06207	0.05061	0.05081	0.05475	0.06199	0.06405
438.5	0.24232	0.2406	0.24098	0.24026	0.2413	0.24029	0.23973	0.23997	0.23648	0.23269	0.20301	0.16536	0.12886	0.09103	0.06213	0.05118	0.05151	0.05543	0.06299	0.0651
439	0.24113	0.23972	0.2398	0.23913	0.23999	0.23937	0.23868	0.23898	0.23538	0.23158	0.202	0.16485	0.12875	0.09109	0.06251	0.05154	0.05184	0.0562	0.06377	0.06599
439.5	0.2399	0.23871	0.2387	0.23808	0.23826	0.23812	0.23772	0.23786	0.23428	0.23041	0.20089	0.16442	0.12876	0.09116	0.06312	0.05203	0.05265	0.05726	0.06479	0.06708
440	0.23875	0.23724	0.23763	0.23692	0.23716	0.23702	0.23659	0.23665	0.23307	0.22932	0.20016	0.16398	0.12838	0.09108	0.06349	0.05252	0.05342	0.05802	0.06581	0.06829
440.5	0.2376	0.23573	0.23644	0.23582	0.23635	0.2358	0.23512	0.23531	0.23173	0.22815	0.19954	0.16316	0.1279	0.0913	0.06384	0.05303	0.054	0.05856	0.06677	0.06902
441	0.23625	0.23463	0.23516	0.23456	0.23526	0.23441	0.23381	0.234	0.23044	0.22697	0.19859	0.16229	0.1276	0.09138	0.06414	0.0534	0.05465	0.05945	0.06796	0.07012
441.5	0.23489	0.23334	0.23393	0.2332	0.23413	0.23306	0.23261	0.23275	0.22926	0.2257	0.1975	0.1619	0.12716	0.09142	0.06441	0.05388	0.05511	0.06032	0.06892	0.07132
442	0.23345	0.23199	0.23245	0.23181	0.23266	0.23179	0.23116	0.23125	0.22803	0.22434	0.19646	0.16118	0.12689	0.09163	0.06469	0.05435	0.05566	0.06123	0.06974	0.07226
442.5	0.23211	0.23071	0.23096	0.23026	0.23102	0.23031	0.22968	0.22976	0.22655	0.22289	0.19534	0.16039	0.12673	0.0915	0.06503	0.05494	0.05633	0.0621	0.07087	0.07322
443	0.23076	0.22921	0.22955	0.22889	0.22946	0.22884	0.22818	0.22827	0.2249	0.22152	0.19422	0.1599	0.12632	0.09134	0.06554	0.05566	0.05719	0.06286	0.07191	0.07427
443.5	0.229	0.22739	0.22777	0.22736	0.22791	0.22733	0.22662	0.22683	0.22331	0.22029	0.19304	0.15916	0.12576	0.09151	0.06591	0.05603	0.05793	0.0638	0.07307	0.07546
444	0.22744	0.22597	0.22594	0.22581	0.22634	0.22557	0.22519	0.22549	0.22191	0.21883	0.19193	0.15834	0.12531	0.09142	0.06625	0.05649	0.05863	0.06471	0.07427	0.07687
444.5	0.22592	0.22458	0.22443	0.22414	0.22479	0.22414	0.2236	0.22381	0.22051	0.21703	0.1909	0.15739	0.12499	0.09137	0.06655	0.05713	0.05942	0.06558	0.07514	0.07828
445	0.22417	0.22293	0.22303	0.22232	0.22312	0.22257	0.22186	0.22215	0.21866	0.21531	0.18952	0.15658	0.12466	0.09143	0.06689	0.05783	0.06026	0.06654	0.07633	0.07944
445.5	0.22237	0.22103	0.2214	0.22086	0.2213	0.22081	0.22022	0.22042	0.21674	0.21371	0.18812	0.15576	0.12426	0.09159	0.06735	0.05864	0.06117	0.06747	0.0776	0.08052
446	0.22076	0.21919	0.21968	0.21926	0.21957	0.21895	0.21855	0.21841	0.21536	0.21213	0.18675	0.15477	0.12383	0.09189	0.06774	0.05913	0.06187	0.06859	0.07873	0.08174
446.5	0.21896	0.21747	0.21773	0.21732	0.21776	0.2171	0.21668	0.21656	0.2137	0.21045	0.18529	0.15373	0.12341	0.09181	0.06807	0.05965	0.06267	0.06958	0.07983	0.08294
447	0.21707	0.21571	0.21571	0.2154	0.21582	0.21544	0.21482	0.2148	0.21174	0.2087	0.18389	0.15294	0.12285	0.09167	0.06837	0.06023	0.06346	0.07057	0.08114	0.08421
447.5	0.21528	0.21354	0.21397	0.21351	0.21398	0.2135	0.21299	0.213	0.20977	0.2069	0.18246	0.15219	0.12228	0.09169	0.06871	0.06086	0.06405	0.07163	0.08245	0.08564
448	0.21342	0.21151	0.21206	0.21154	0.21197	0.21142	0.21116	0.21114	0.20802	0.20493	0.18103	0.15113	0.12179	0.09164	0.06916	0.06153	0.06497	0.07277	0.08362	0.08688
448.5	0.21145	0.20962	0.21008	0.20948	0.21	0.20935	0.20913	0.20918	0.20616	0.20307	0.17956	0.15015	0.12118	0.09171	0.06976	0.0623	0.06621	0.07364	0.0848	0.08816
449	0.20921	0.20756	0.20822	0.20739	0.20803	0.20715	0.20694	0.20715	0.20414	0.20113	0.17811	0.14911	0.12071	0.09178	0.07025	0.06309	0.06702	0.07461	0.08625	0.08959
449.5	0.20722	0.20544	0.20613	0.20532	0.20589	0.20514	0.20493	0.20501	0.20214	0.19923	0.17654	0.14799	0.12015	0.09192	0.07059	0.06381	0.06767	0.07588	0.08754	0.09097
450	0.20527	0.20324	0.20375	0.20328	0.20375	0.20298	0.20288	0.20283	0.20012	0.19726	0.17472	0.14688	0.11948	0.09191	0.07095	0.06455	0.06843	0.07683	0.08891	0.09239
450.5	0.20259	0.20124	0.20149	0.20101	0.20136	0.20058	0.20028	0.20087	0.19763	0.19513	0.17347	0.14602	0.11907	0.09191	0.07119	0.06544	0.06951	0.07827	0.09046	0.09379
451	0.20043	0.19913	0.19939	0.1987	0.19919	0.19879	0.19813	0.20007	0.1955	0.19303	0.17151	0.14492	0.11843	0.092	0.07176	0.06606	0.07036	0.07937	0.09173	0.09519
451.5	0.19836	0.19686	0.1972	0.19654	0.19705	0.19678	0.19613	0.19753	0.19329	0.19064	0.16971	0.14369	0.11795	0.09194	0.0725	0.06656	0.07136	0.08059	0.09312	0.09671
452	0.19631	0.19459	0.19485	0.19437	0.19489	0.19445	0.19398	0.19403	0.19123	0.18862	0.16818	0.14259	0.11729	0.092	0.0729	0.06751	0.07251	0.08181	0.0944	0.09827
452.5	0.19405	0.19237	0.1926	0.19218	0.19259	0.19205	0.19174	0.19183	0.18899	0.18663	0.16656	0.14142	0.11675	0.092	0.07313	0.06834	0.07344	0.08308	0.09589	0.0998
453	0.1917	0.18993	0.19024	0.18993	0.19022	0.18986	0.18935	0.1895	0.18664	0.18447	0.16485	0.14014	0.1164	0.09189	0.07389	0.069	0.07433	0.08433	0.09761	0.10127
453.5	0.18929	0.1876	0.18788	0.18741	0.18788	0.1876	0.18702	0.1872	0.18458	0.18224	0.16313	0.139	0.11569	0.09191	0.07464	0.06977	0.0753	0.08545	0.09909	0.10271
454	0.18685	0.18547	0.18555	0.18485	0.18542	0.18526	0.18484	0.18495	0.18253	0.18	0.16144	0.1378	0.11503	0.09193	0.07498	0.07051	0.07642	0.08667	0.10054	0.10441
454.5	0.18435	0.18303	0.18318	0.18269	0.18315	0.18294	0.18241	0.18252	0.17996	0.17772	0.15962	0.13664	0.11453	0.09185	0.07536	0.07149	0.07747	0.08795	0.10199	0.10602
455	0.18199	0.18073	0.1808	0.18052	0.18069	0.18039	0.18007	0.18012	0.17757	0.17528	0.15766	0.13555	0.11381	0.09194	0.07585	0.07232	0.07849	0.08925	0.10336	0.10755
455.5	0.17977	0.1784	0.17853	0.17801	0.17825	0.17789	0.17766	0.17774	0.17535	0.17318	0.15588	0.13441	0.11317	0.09222	0.07644	0.07334	0.07953	0.09055	0.10497	0.10938
456	0.17739	0.17583	0.17621	0.17553	0.17585	0.17541	0.17506	0.17551	0.17295	0.17073	0.15404	0.13343	0.11264	0.09235	0.07719	0.07422	0.08081	0.09187	0.10677	0.111
456.5	0.1748	0.1733	0.17352	0.173	0.17325	0.17287	0.17251	0.17296	0.1704	0.1682	0.15207	0.13215	0.11184	0.09243	0.07785	0.07488	0.08194	0.0933	0.10841	0.11247
457	0.17224	0.17084	0.1708	0.17038	0.17075	0.17041	0.17021	0.17043	0.16784	0.16589	0.15008	0.13066	0.1112	0.09246	0.07825	0.0758	0.08297	0.09464	0.11015	0.11427
457.5	0.16996	0.16845	0.16826	0.16797	0.16821	0.16791	0.16786	0.16795	0.1655	0.16348	0.14835	0.12946	0.11074	0.09255	0.07874	0.07669	0.08419	0.09599	0.11154	0.116
458	0.16747	0.16596	0.16602	0.1655	0.16585	0.16552	0.16543	0.16541	0.16322	0.16112	0.1466	0.12832	0.11013	0.09274	0.07938	0.07746	0.08546	0.09747	0.11325	0.11753
458.5	0.16476	0.16322	0.16348	0.16283	0.16324	0.16303	0.16289	0.1629	0.16079	0.15875	0.14471	0.12711	0.10955	0.09265	0.08015	0.0786	0.08674	0.09892	0.11523	0.1193
459	0.16216	0.16061	0.16077	0.16027	0.1605	0.16022	0.16032	0.16043	0.15841	0.15631	0.14275	0.12582	0.10893	0.09282	0.08091	0.0797	0.0879	0.10045	0.11677	0.12125
459.5	0.15969	0.15815	0.15816	0.15772	0.15797	0.15761	0.15786	0.15781	0.15576	0.15382	0.14077	0.12454	0.10838	0.09293	0.08154	0.0806	0.08901	0.10194	0.1184	0.12305
460	0.15708	0.15549	0.15543	0.15529	0.15539	0.15516	0.1551	0.15513	0.15304	0.1514	0.139	0.1232	0.10777	0.093	0.08217	0.08151	0.09045	0.10349	0.12031	0.12482
460.5	0.15447	0.1527	0.15282	0.15279	0.15285	0.15264	0.15244	0.15267	0.15046	0.14888	0.13728	0.12206	0.10711	0.09334	0.08292	0.08259	0.09176	0.10499	0.12199	0.12667
461	0.15198	0.15005	0.1503	0.14999	0.15034	0.15004	0.14997	0.15025	0.14803	0.14651	0.13536	0.12081	0.10676	0.09347	0.08369	0.08374	0.09297	0.10651	0.12362	0.12858
461.5	0.14947	0.14769	0.14769	0.14732	0.1476	0.14741	0.14736	0.14742	0.14559	0.14415	0.13331	0.11948	0.10616	0.09351	0.08441	0.08498	0.0943	0.10821	0.12555	0.13046
462	0.14688	0.14515	0.14505	0.14458	0.14495	0.1447	0.14472	0.14469	0.1429	0.14154	0.13112	0.11835	0.10542	0.09372	0.08515	0.08612	0.09574	0.10956	0.12747	0.13235
462.5	0.14429	0.14236	0.14233	0.14208	0.14233	0.14199	0.1422	0.14208	0.14036	0.13897	0.12918	0.11722	0.10492	0.094	0.08597	0.08714	0.09714	0.11107	0.12933	0.13417
463	0.14159	0.13963	0.13984	0.13957	0.13966	0.13957	0.13949	0.13949	0.13779	0.13648	0.12738	0.11592	0.10443	0.0943	0.08686	0.08822	0.09856	0.11289	0.13139	0.13616
463.5	0.13889	0.13702	0.13727	0.1367	0.1371	0.13719	0.13669	0.13707	0.13508	0.13413	0.12534	0.11455	0.10406	0.09445	0.0877	0.08931	0.10006	0.11471	0.13327	0.13846
464	0.13637	0.13443	0.1347	0.13416	0.13448	0.13438	0.13404	0.13462	0.13275	0.13183	0.12352	0.11341	0.10362	0.09459	0.08855	0.09045	0.1013	0.11645	0.1351	0.14037
464.5	0.13368	0.13187	0.13223	0.13154	0.13174	0.13165	0.13158	0.13195	0.13035	0.1293	0.12167	0.11224	0.10309	0.0949	0.08938	0.09183	0.10245	0.11801	0.1371	0.14243
465	0.13094	0.12931	0.12968	0.12894	0.12906	0.12923	0.12921	0.12933	0.12784	0.12662	0.11977	0.11108	0.10257	0.0953	0.09028	0.09319	0.1041	0.11957	0.13907	0.14454
465.5	0.1285	0.12668	0.12713	0.12633	0.12656	0.12683	0.12671	0.12683	0.12534	0.12416	0.11795	0.11007	0.10206	0.0955	0.0911	0.09422	0.1058	0.1213	0.14114	0.14634
466	0.12591	0.12403	0.12448	0.12381	0.12395	0.12417	0.12399	0.1241	0.12273	0.12186	0.11607	0.10888	0.10162	0.09584	0.09193	0.09536	0.10717	0.12319	0.14334	0.14844
466.5	0.12322	0.1215	0.12161	0.1215	0.12141	0.12155	0.12141	0.12144	0.12014	0.11945	0.11429	0.10777	0.10124	0.09627	0.09281	0.09674	0.10859	0.12501	0.14544	0.15066
467	0.12082	0.11902	0.11908	0.11902	0.11903	0.11903	0.11898	0.1189	0.11758	0.11704	0.11249	0.10673	0.10067	0.09666	0.09375	0.09809	0.11033	0.12685	0.14748	0.15283
467.5	0.11841	0.11642	0.11652	0.11631	0.1165	0.11652	0.11638	0.1164	0.11519	0.11463	0.11054	0.10566	0.10029	0.09693	0.09481	0.09958	0.1121	0.1287	0.14946	0.15493
468	0.11587	0.11395	0.11385	0.1139	0.11387	0.11391	0.11375	0.114	0.11281	0.11228	0.10866	0.10448	0.10016	0.0973	0.09575	0.10087	0.11356	0.13045	0.15154	0.15709
468.5	0.11332	0.11151	0.11142	0.11136	0.11119	0.11132	0.11123	0.11159	0.11044	0.11005	0.10711	0.10331	0.0997	0.09792	0.09671	0.10202	0.11503	0.13229	0.15377	0.15937
469	0.11082	0.10889	0.10916	0.10873	0.1088	0.10892	0.10896	0.10917	0.10793	0.10754	0.10526	0.10228	0.09931	0.09833	0.0979	0.1034	0.11691	0.1342	0.15588	0.16157
469.5	0.10845	0.10652	0.10677	0.10633	0.10638	0.10656	0.10651	0.10663	0.10539	0.10517	0.10341	0.10129	0.09912	0.09875	0.09888	0.10478	0.11854	0.13611	0.15801	0.16383
470	0.10592	0.10425	0.10425	0.10391	0.10387	0.10405	0.10395	0.10422	0.10307	0.10299	0.10176	0.10039	0.0987	0.09936	0.1	0.10622	0.12006	0.13802	0.16015	0.16603
470.5	0.10343	0.10166	0.10177	0.10157	0.1016	0.10168	0.10162	0.10195	0.10073	0.10056	0.10005	0.09958	0.09832	0.09977	0.10119	0.10764	0.12187	0.1399	0.16229	0.16821
471	0.10125	0.09921	0.09932	0.0992	0.09914	0.09938	0.09919	0.09944	0.09843	0.09825	0.0984	0.0985	0.09809	0.10014	0.10233	0.1091	0.12358	0.14189	0.16452	0.1706
471.5	0.09881	0.09691	0.097	0.09686	0.09657	0.09704	0.09684	0.09716	0.09606	0.09606	0.09669	0.09746	0.09797	0.10064	0.10362	0.11087	0.12519	0.14394	0.16681	0.17291
472	0.09651	0.09467	0.09481	0.0944	0.09417	0.09456	0.09461	0.09473	0.09372	0.09391	0.09503	0.09663	0.09777	0.10131	0.10472	0.11237	0.12708	0.14567	0.16916	0.17516
472.5	0.09434	0.09246	0.09252	0.09207	0.09213	0.09211	0.09218	0.09242	0.09157	0.09181	0.0935	0.0957	0.09757	0.10197	0.10587	0.11367	0.12878	0.14778	0.17144	0.17762
473	0.09193	0.09009	0.09023	0.08989	0.0899	0.08995	0.08995	0.09021	0.08944	0.0897	0.0919	0.09502	0.09741	0.10267	0.10709	0.11526	0.13035	0.14998	0.17371	0.17983
473.5	0.0896	0.0877	0.08793	0.08772	0.0876	0.08769	0.0876	0.08768	0.08728	0.0875	0.09037	0.09426	0.09727	0.10335	0.10819	0.11689	0.13223	0.15201	0.1761	0.18216
474	0.08748	0.08549	0.08571	0.08534	0.08554	0.08542	0.08515	0.08549	0.08525	0.08534	0.08886	0.09316	0.09727	0.10411	0.10952	0.11856	0.13426	0.15408	0.17839	0.18477
474.5	0.08524	0.08345	0.08353	0.08301	0.08328	0.08328	0.08317	0.0835	0.08304	0.08331	0.08732	0.09239	0.0972	0.10472	0.11092	0.12027	0.13619	0.15621	0.18054	0.1871
475	0.08307	0.08131	0.08122	0.08103	0.08113	0.08116	0.08107	0.08139	0.08073	0.08124	0.08576	0.09184	0.09726	0.10541	0.11202	0.12184	0.13802	0.15843	0.18294	0.18951
475.5	0.08099	0.07908	0.07897	0.07899	0.079	0.07902	0.07895	0.07926	0.07864	0.07914	0.08434	0.09112	0.09733	0.10631	0.11339	0.12347	0.13993	0.16049	0.18533	0.19213
476	0.07901	0.07681	0.07673	0.0768	0.07671	0.07686	0.07685	0.07699	0.07669	0.0773	0.08306	0.09052	0.09727	0.10699	0.11498	0.12533	0.14208	0.16254	0.18768	0.19463
476.5	0.0769	0.07466	0.0747	0.07469	0.07457	0.07462	0.07477	0.07496	0.07465	0.07552	0.08176	0.08997	0.09733	0.10774	0.11641	0.12708	0.14423	0.16475	0.19026	0.197
477	0.07466	0.0726	0.07264	0.07248	0.07253	0.07262	0.07287	0.07296	0.0725	0.07348	0.08032	0.08933	0.09733	0.10864	0.11779	0.12889	0.14598	0.16709	0.19276	0.19964
477.5	0.07273	0.07043	0.07065	0.07051	0.07051	0.07059	0.07082	0.07096	0.0706	0.07149	0.07899	0.08879	0.0975	0.10959	0.1191	0.1307	0.14789	0.16947	0.19516	0.20203
478	0.07076	0.06863	0.06872	0.06861	0.06851	0.06869	0.06882	0.06906	0.06866	0.06974	0.07783	0.08818	0.09774	0.11047	0.12057	0.13253	0.1503	0.17161	0.19762	0.20446
478.5	0.06875	0.06674	0.06673	0.06672	0.0666	0.0669	0.06691	0.06709	0.06668	0.06799	0.0767	0.08747	0.09795	0.11138	0.12224	0.13433	0.15238	0.17393	0.20005	0.2071
479	0.067	0.06482	0.06477	0.06483	0.06466	0.06485	0.06493	0.06522	0.06496	0.06608	0.07538	0.087	0.09815	0.11236	0.12392	0.13611	0.15423	0.17621	0.2026	0.20961
479.5	0.06514	0.06294	0.06289	0.06282	0.06263	0.06304	0.06309	0.06338	0.06325	0.06436	0.07408	0.08664	0.09829	0.11329	0.12539	0.1381	0.15648	0.17833	0.20511	0.21224
480	0.06333	0.06113	0.06113	0.06107	0.06079	0.06133	0.06125	0.06154	0.06137	0.06273	0.07298	0.0861	0.09843	0.11434	0.12675	0.13998	0.1586	0.18065	0.20781	0.2149
480.5	0.0616	0.05934	0.05934	0.05928	0.05917	0.05946	0.05941	0.05959	0.05965	0.06095	0.07181	0.08572	0.09882	0.11546	0.12842	0.14166	0.16058	0.18305	0.21029	0.21754
481	0.05966	0.05761	0.05756	0.05746	0.05736	0.05776	0.05764	0.0578	0.05797	0.05913	0.0706	0.08537	0.09925	0.11649	0.13014	0.14357	0.16291	0.18532	0.21257	0.22003
481.5	0.05781	0.05589	0.05569	0.05583	0.05544	0.05605	0.05591	0.05621	0.05628	0.05755	0.0696	0.08496	0.09943	0.11752	0.13179	0.14557	0.16516	0.1876	0.21517	0.22257
482	0.0562	0.05409	0.05398	0.05399	0.05374	0.05432	0.05436	0.05443	0.05481	0.05621	0.06874	0.08475	0.09972	0.11854	0.13343	0.14759	0.16716	0.19003	0.21793	0.22517
482.5	0.05461	0.05237	0.05241	0.05231	0.05216	0.05256	0.05266	0.05286	0.05324	0.05481	0.06777	0.08462	0.1002	0.11968	0.13522	0.14962	0.16951	0.19253	0.22068	0.22773
483	0.05306	0.05071	0.0507	0.05092	0.05063	0.05088	0.05092	0.05121	0.05158	0.05328	0.06684	0.08441	0.10084	0.12098	0.13708	0.1517	0.17194	0.19504	0.22316	0.23036
483.5	0.05141	0.04914	0.0491	0.04937	0.04911	0.0493	0.04952	0.04961	0.04993	0.05176	0.06611	0.08421	0.10138	0.12244	0.13877	0.1538	0.17407	0.19752	0.22564	0.23298
484	0.04962	0.04763	0.04757	0.0475	0.04754	0.04782	0.04801	0.04817	0.04826	0.05033	0.06519	0.08399	0.10172	0.12367	0.14059	0.1559	0.17632	0.19986	0.22823	0.23566
484.5	0.04811	0.04601	0.04612	0.04602	0.04596	0.04622	0.04636	0.04669	0.04681	0.04881	0.06427	0.08369	0.10209	0.12464	0.14246	0.15796	0.1787	0.20209	0.23097	0.23857
485	0.04675	0.04458	0.04477	0.04479	0.0445	0.04475	0.04485	0.04511	0.04548	0.04744	0.06341	0.08352	0.10275	0.12581	0.14419	0.16004	0.18098	0.20468	0.23361	0.24135
485.5	0.04529	0.04318	0.04323	0.04331	0.04299	0.04331	0.04342	0.04371	0.04391	0.04618	0.06251	0.08348	0.10337	0.12726	0.146	0.16224	0.18337	0.20737	0.23613	0.24382
486	0.04402	0.04168	0.04169	0.04168	0.04143	0.04188	0.04193	0.04236	0.04246	0.04485	0.06178	0.08364	0.104	0.12865	0.14793	0.16447	0.18588	0.2098	0.23884	0.24646
486.5	0.04274	0.04029	0.04022	0.04022	0.04003	0.04069	0.04069	0.04089	0.04129	0.04353	0.06112	0.08385	0.10471	0.13018	0.14994	0.1667	0.1882	0.21206	0.24169	0.24921
487	0.04127	0.039	0.03879	0.03885	0.03875	0.0393	0.03938	0.03949	0.04001	0.04231	0.06043	0.08391	0.10543	0.13167	0.1517	0.169	0.1904	0.21467	0.24444	0.25208
487.5	0.03991	0.03773	0.03763	0.0376	0.03743	0.03794	0.03802	0.0383	0.03865	0.04127	0.05996	0.08369	0.10628	0.13299	0.15355	0.17119	0.19295	0.21736	0.24698	0.25488
488	0.03861	0.03629	0.03633	0.03649	0.03605	0.03667	0.03675	0.03709	0.03736	0.04023	0.05941	0.08365	0.10701	0.13445	0.15573	0.17342	0.19547	0.2199	0.24971	0.25759
488.5	0.03726	0.03498	0.03508	0.03515	0.03474	0.03538	0.03532	0.03571	0.03628	0.03899	0.05857	0.08376	0.10774	0.13604	0.15766	0.17581	0.198	0.22242	0.25245	0.26051
489	0.03609	0.03375	0.03388	0.03379	0.0335	0.03413	0.0341	0.0344	0.03507	0.03778	0.05804	0.08391	0.10857	0.13758	0.15962	0.17815	0.20039	0.22507	0.25505	0.26309
489.5	0.035	0.03258	0.03269	0.03274	0.03238	0.03298	0.03304	0.03326	0.03379	0.03676	0.0576	0.08403	0.10932	0.13905	0.16185	0.18045	0.20286	0.22753	0.2577	0.26565
490	0.03375	0.03163	0.03162	0.03154	0.03135	0.03197	0.03202	0.03219	0.03272	0.03561	0.0571	0.08427	0.10984	0.14054	0.16393	0.18282	0.20557	0.23008	0.2605	0.26848
490.5	0.03262	0.03044	0.03044	0.03029	0.03021	0.03085	0.03094	0.03107	0.03177	0.0346	0.0566	0.08459	0.11076	0.14217	0.16594	0.18511	0.20805	0.23283	0.26337	0.27115
491	0.03154	0.02943	0.02929	0.02936	0.02913	0.02971	0.02973	0.03006	0.03078	0.03371	0.05617	0.08462	0.11185	0.14375	0.16811	0.18742	0.21043	0.23537	0.2659	0.27393
491.5	0.03053	0.02839	0.02825	0.02845	0.02817	0.02861	0.02875	0.02901	0.0297	0.03282	0.05599	0.08491	0.11272	0.14534	0.17021	0.18994	0.21285	0.23792	0.26837	0.27666
492	0.02963	0.0273	0.02705	0.02749	0.02709	0.02745	0.02779	0.02804	0.02886	0.03199	0.05561	0.08513	0.1137	0.14706	0.17247	0.19246	0.21538	0.24069	0.27111	0.27923
492.5	0.02869	0.02631	0.02613	0.02645	0.02607	0.02656	0.02669	0.02704	0.02804	0.03109	0.05497	0.08543	0.11472	0.14891	0.17468	0.19475	0.21821	0.2432	0.27394	0.2818
493	0.02756	0.02534	0.02528	0.02539	0.02506	0.02566	0.02572	0.02597	0.02709	0.03025	0.0547	0.08606	0.11588	0.15065	0.17688	0.19714	0.22093	0.24568	0.27675	0.28446
493.5	0.02675	0.02442	0.02436	0.02444	0.02423	0.0247	0.02484	0.02508	0.02626	0.02951	0.05456	0.08637	0.11696	0.1523	0.17914	0.19982	0.22343	0.24852	0.2796	0.28751
494	0.02596	0.0234	0.02346	0.02366	0.02342	0.02381	0.02394	0.02433	0.02542	0.02863	0.05421	0.08683	0.11793	0.15405	0.18126	0.20239	0.22616	0.25142	0.28238	0.29041
494.5	0.02481	0.02248	0.02256	0.02277	0.02214	0.02284	0.02308	0.02344	0.02446	0.02781	0.05404	0.08734	0.1189	0.15585	0.18359	0.20488	0.22883	0.25418	0.28502	0.29297
495	0.02391	0.02178	0.02169	0.02187	0.02125	0.02208	0.0222	0.02244	0.0237	0.02704	0.05398	0.08786	0.11999	0.1574	0.1859	0.20732	0.23152	0.25666	0.28769	0.29566
495.5	0.02308	0.02112	0.02085	0.02107	0.02068	0.02121	0.02137	0.02177	0.02294	0.0264	0.0538	0.0884	0.12126	0.15916	0.18819	0.20969	0.23423	0.25911	0.29041	0.29842
496	0.02223	0.02024	0.02008	0.0203	0.0198	0.02033	0.02063	0.02108	0.02208	0.02583	0.0535	0.08887	0.12254	0.16117	0.19051	0.21224	0.23674	0.26191	0.293	0.30099
496.5	0.02161	0.01946	0.01935	0.01943	0.01907	0.01957	0.01991	0.02017	0.02139	0.02512	0.0533	0.08942	0.12365	0.16297	0.19278	0.21489	0.23954	0.26453	0.29563	0.30364
497	0.02093	0.01869	0.01866	0.01862	0.01849	0.01901	0.019	0.01948	0.02049	0.0245	0.05345	0.08996	0.12478	0.16477	0.19514	0.21751	0.24222	0.26703	0.29831	0.30631
497.5	0.0201	0.01792	0.01789	0.01802	0.01775	0.01835	0.01819	0.01878	0.01983	0.02382	0.05322	0.09045	0.1259	0.16651	0.1975	0.21997	0.24469	0.26974	0.30079	0.30892
498	0.0193	0.01734	0.01709	0.0174	0.01704	0.01741	0.01771	0.01798	0.01934	0.02337	0.05318	0.09082	0.12697	0.16833	0.19992	0.22249	0.2473	0.27236	0.30345	0.31137
498.5	0.01855	0.01653	0.01646	0.01667	0.01637	0.01671	0.01704	0.01733	0.01856	0.02298	0.05334	0.09155	0.12828	0.17046	0.20231	0.22515	0.25005	0.27489	0.30615	0.31372
499	0.01787	0.01583	0.01575	0.01615	0.01579	0.01618	0.01633	0.01668	0.01809	0.02241	0.05333	0.09225	0.12959	0.17249	0.20454	0.2277	0.25296	0.27765	0.30866	0.31638
499.5	0.01731	0.01534	0.01511	0.01556	0.01519	0.01569	0.01572	0.01619	0.01759	0.02181	0.05323	0.09282	0.1309	0.17436	0.20704	0.23027	0.25563	0.28036	0.31134	0.31926
500	0.01673	0.01464	0.0146	0.01488	0.01448	0.015	0.01514	0.01564	0.01691	0.02112	0.05309	0.09366	0.13231	0.17646	0.20971	0.23292	0.25835	0.28297	0.31401	0.32183
500.5	0.0161	0.01397	0.01409	0.01423	0.01377	0.01447	0.01454	0.01485	0.01645	0.02068	0.05323	0.09438	0.13365	0.17849	0.21225	0.23563	0.26115	0.28568	0.31655	0.32433
501	0.0155	0.01334	0.01341	0.0137	0.01335	0.01384	0.01394	0.01437	0.01606	0.02043	0.0534	0.09503	0.13493	0.18037	0.21478	0.23839	0.26393	0.2883	0.31901	0.32716
501.5	0.01509	0.01277	0.01283	0.01312	0.01278	0.01323	0.01341	0.01403	0.01566	0.01996	0.05343	0.0958	0.13619	0.18231	0.21709	0.24116	0.26683	0.29077	0.3215	0.3297
502	0.0147	0.01235	0.01231	0.01234	0.01211	0.01274	0.01291	0.01353	0.01507	0.01961	0.05368	0.09645	0.13786	0.18436	0.21929	0.24386	0.26953	0.29349	0.324	0.33219
502.5	0.01412	0.01205	0.01176	0.01196	0.01174	0.01213	0.01239	0.01299	0.01445	0.01925	0.05371	0.09707	0.1393	0.1865	0.22212	0.24659	0.27215	0.29632	0.32662	0.33475
503	0.01341	0.01149	0.01137	0.01165	0.01122	0.01161	0.01198	0.01258	0.014	0.0189	0.05363	0.09796	0.14025	0.18851	0.22481	0.24913	0.27476	0.29884	0.32907	0.33699
503.5	0.01292	0.0108	0.01095	0.01118	0.01067	0.01118	0.01153	0.01187	0.01345	0.01859	0.05389	0.09876	0.14178	0.19057	0.22725	0.25191	0.27752	0.3014	0.33148	0.33927
504	0.01245	0.01022	0.01056	0.01069	0.01029	0.01071	0.01104	0.01151	0.0131	0.01816	0.05426	0.09955	0.14337	0.19282	0.22989	0.25458	0.2803	0.30392	0.33394	0.3417
504.5	0.01206	0.00986	0.01011	0.01022	0.01002	0.01035	0.01061	0.01131	0.01288	0.0178	0.05451	0.10052	0.14486	0.19491	0.23245	0.25716	0.28303	0.30635	0.33635	0.34409
505	0.01166	0.00954	0.00967	0.00992	0.00966	0.01008	0.01024	0.01082	0.01252	0.01751	0.05473	0.10142	0.14638	0.19699	0.23502	0.25999	0.28571	0.30909	0.33884	0.34658
505.5	0.01139	0.00915	0.00916	0.00956	0.00923	0.00971	0.00985	0.01034	0.0121	0.01732	0.05493	0.10218	0.14775	0.19916	0.23751	0.26279	0.28846	0.31167	0.34119	0.34894
506	0.01103	0.00868	0.00869	0.00915	0.00873	0.00929	0.00944	0.00995	0.01184	0.0169	0.05507	0.10305	0.14928	0.2014	0.23993	0.26546	0.2913	0.31399	0.34348	0.35123
506.5	0.01062	0.00833	0.0083	0.00872	0.00821	0.00899	0.00907	0.00951	0.01163	0.01656	0.0553	0.10387	0.15084	0.20352	0.24254	0.2681	0.29414	0.31658	0.34582	0.35348
507	0.01024	0.00802	0.0079	0.00833	0.00794	0.00842	0.00858	0.00918	0.0112	0.01633	0.0554	0.10476	0.1524	0.20561	0.24524	0.27085	0.29689	0.3192	0.34816	0.35565
507.5	0.0098	0.00756	0.00757	0.00805	0.00774	0.00799	0.00819	0.00882	0.0107	0.01614	0.05569	0.10568	0.15396	0.20787	0.2476	0.27374	0.29948	0.32168	0.35045	0.35787
508	0.00937	0.00716	0.00749	0.0078	0.00737	0.00771	0.00797	0.00854	0.01046	0.01599	0.05623	0.10651	0.15558	0.21002	0.25023	0.27637	0.30227	0.32407	0.35286	0.36011
508.5	0.00892	0.00691	0.00734	0.00739	0.00702	0.00746	0.00771	0.00842	0.01038	0.01574	0.05651	0.10749	0.15702	0.21213	0.25322	0.27897	0.30497	0.32667	0.35505	0.36238
509	0.00873	0.00665	0.00685	0.007	0.0067	0.00726	0.00743	0.00812	0.00998	0.01551	0.05671	0.10855	0.15853	0.21435	0.25588	0.28191	0.30767	0.32921	0.35719	0.36452
509.5	0.00847	0.00642	0.00645	0.00664	0.00644	0.00688	0.00725	0.00774	0.00972	0.01528	0.05711	0.10956	0.1602	0.21648	0.25839	0.28466	0.31052	0.33153	0.35957	0.36661
510	0.00805	0.00606	0.00629	0.00629	0.00619	0.00668	0.00698	0.00744	0.00951	0.0152	0.05744	0.11046	0.16176	0.21875	0.261	0.28732	0.31312	0.33394	0.36198	0.36883
510.5	0.00781	0.00585	0.00585	0.00616	0.00574	0.00648	0.00666	0.00705	0.00916	0.01478	0.05778	0.11145	0.16346	0.22123	0.26388	0.29047	0.31621	0.33651	0.36379	0.37089
511	0.00758	0.00561	0.00548	0.00584	0.00552	0.00627	0.00636	0.00672	0.00875	0.01483	0.05824	0.11243	0.16512	0.22337	0.26667	0.29326	0.31885	0.33894	0.36587	0.37285
511.5	0.00735	0.00526	0.00521	0.00561	0.00522	0.00599	0.00609	0.00657	0.00874	0.01477	0.05856	0.11341	0.16681	0.22568	0.26925	0.29583	0.32139	0.34123	0.36779	0.37494
512	0.00703	0.00512	0.00512	0.00537	0.00488	0.00574	0.00589	0.00639	0.00884	0.01462	0.05882	0.1144	0.16848	0.22799	0.27186	0.2987	0.32421	0.34358	0.36987	0.37701
512.5	0.00675	0.00505	0.00508	0.00523	0.00463	0.00551	0.00559	0.00622	0.00855	0.01448	0.05915	0.11547	0.16994	0.23011	0.27458	0.30145	0.32695	0.34603	0.37199	0.37889
513	0.00658	0.00477	0.00476	0.00508	0.00447	0.00519	0.00533	0.00609	0.0083	0.01432	0.05951	0.1165	0.17147	0.23232	0.27729	0.30413	0.32957	0.34837	0.37415	0.38059
513.5	0.00648	0.00438	0.00457	0.00486	0.00425	0.00502	0.00516	0.0058	0.00812	0.01422	0.06006	0.11753	0.1732	0.2346	0.27985	0.30684	0.33232	0.35051	0.37609	0.38234
514	0.00619	0.004	0.00437	0.00464	0.00403	0.00493	0.00498	0.0055	0.00807	0.01412	0.06045	0.1187	0.17481	0.2368	0.28226	0.30951	0.33473	0.35295	0.37778	0.3842
514.5	0.00583	0.00388	0.00395	0.00435	0.00383	0.00464	0.0049	0.00538	0.00795	0.01406	0.06079	0.11976	0.17641	0.23897	0.28488	0.31227	0.33726	0.3552	0.37972	0.38605
515	0.00564	0.0039	0.00388	0.00421	0.00375	0.00437	0.00477	0.00532	0.00765	0.0139	0.06124	0.12079	0.17792	0.2413	0.28769	0.31489	0.33981	0.35719	0.38151	0.38793
515.5	0.00534	0.00365	0.00382	0.00402	0.00357	0.00419	0.00465	0.00532	0.00744	0.01377	0.06169	0.1217	0.17964	0.2436	0.29038	0.31749	0.34248	0.35926	0.38316	0.38953
516	0.00505	0.00337	0.00352	0.00388	0.00328	0.0041	0.00446	0.00511	0.00742	0.01383	0.06221	0.12269	0.18133	0.24575	0.29295	0.32025	0.34506	0.36135	0.38493	0.39106
516.5	0.00492	0.0033	0.00341	0.0038	0.00314	0.00402	0.00411	0.00489	0.00728	0.01374	0.06257	0.12384	0.18292	0.24785	0.29553	0.32291	0.34754	0.36347	0.38647	0.39256
517	0.00478	0.00318	0.00345	0.00364	0.00308	0.0037	0.00396	0.0049	0.00715	0.01363	0.06303	0.12472	0.18448	0.25029	0.29809	0.3255	0.35012	0.36565	0.38802	0.39393
517.5	0.00483	0.00295	0.00314	0.00337	0.00293	0.00353	0.00385	0.00479	0.00696	0.01378	0.06369	0.1257	0.18601	0.25245	0.30069	0.32821	0.35244	0.36773	0.38964	0.39539
518	0.00464	0.00278	0.0028	0.00322	0.00265	0.00338	0.00378	0.0046	0.00677	0.01366	0.0639	0.12698	0.18771	0.2544	0.30319	0.33086	0.35484	0.3697	0.39115	0.39685
518.5	0.00434	0.00256	0.00268	0.00314	0.0026	0.00334	0.00362	0.00437	0.00683	0.01359	0.06416	0.12795	0.18943	0.25673	0.30565	0.33331	0.35721	0.37171	0.39268	0.39817
519	0.00417	0.00244	0.00256	0.00304	0.00261	0.00331	0.00333	0.0041	0.00679	0.01373	0.06468	0.12883	0.19113	0.2591	0.30832	0.33586	0.35955	0.3736	0.39404	0.39942
519.5	0.00406	0.00245	0.00253	0.00285	0.00241	0.00305	0.00334	0.004	0.0066	0.01386	0.06521	0.12996	0.19263	0.26121	0.31084	0.33828	0.36197	0.37528	0.39532	0.40084
520	0.00402	0.00238	0.00256	0.00275	0.00231	0.00312	0.00314	0.00398	0.00654	0.01383	0.06575	0.13099	0.1941	0.26322	0.31328	0.34077	0.36415	0.377	0.39679	0.40215
520.5	0.004	0.00226	0.00241	0.00269	0.00217	0.00304	0.00313	0.00404	0.00657	0.01367	0.06611	0.13211	0.19577	0.26534	0.31566	0.34332	0.3665	0.37888	0.39816	0.40333
521	0.00379	0.00203	0.00225	0.00261	0.00196	0.00275	0.00317	0.00402	0.00657	0.01352	0.06653	0.13314	0.19739	0.26738	0.31794	0.34563	0.36884	0.38061	0.39939	0.40421
521.5	0.00369	0.00185	0.0022	0.00249	0.00187	0.00268	0.00302	0.00392	0.00652	0.01345	0.067	0.13409	0.19883	0.26948	0.32042	0.34815	0.3709	0.3824	0.40048	0.40521
522	0.00354	0.00169	0.00205	0.00237	0.00187	0.0026	0.00289	0.00382	0.00635	0.01352	0.06743	0.13518	0.20033	0.27153	0.32302	0.35061	0.37297	0.38423	0.4015	0.40613
522.5	0.00314	0.00157	0.00192	0.00228	0.00179	0.00254	0.00266	0.00361	0.00631	0.01359	0.06794	0.13612	0.2019	0.27353	0.32533	0.35301	0.37533	0.38563	0.4024	0.407
523	0.00302	0.0016	0.0019	0.00219	0.00157	0.00238	0.00262	0.00363	0.00638	0.01361	0.06841	0.13695	0.20327	0.27569	0.32768	0.35524	0.37746	0.3872	0.40354	0.40797
523.5	0.00303	0.00165	0.00178	0.00214	0.0016	0.00223	0.00276	0.00368	0.00616	0.01375	0.06892	0.13778	0.20467	0.27758	0.33003	0.3573	0.37934	0.38869	0.40453	0.40884
524	0.00291	0.00157	0.00169	0.00217	0.00154	0.00223	0.00269	0.00351	0.00602	0.01371	0.06917	0.13896	0.20623	0.27957	0.33217	0.35955	0.38138	0.39015	0.40541	0.40942
524.5	0.00269	0.00125	0.0017	0.00211	0.00136	0.00203	0.00258	0.00331	0.00623	0.01366	0.06963	0.14007	0.20783	0.28169	0.33439	0.36194	0.38351	0.39171	0.40646	0.40996
525	0.00259	0.00125	0.00165	0.00193	0.00133	0.00188	0.00272	0.00331	0.00637	0.01375	0.07025	0.14074	0.20938	0.28373	0.33683	0.36426	0.38549	0.39307	0.4071	0.41078
525.5	0.0026	0.00136	0.0015	0.00179	0.00128	0.00204	0.00262	0.0033	0.00619	0.01389	0.07079	0.14167	0.21072	0.28576	0.33946	0.36652	0.38736	0.39421	0.40759	0.41157
526	0.00256	0.00126	0.00141	0.00172	0.00119	0.00195	0.00237	0.00316	0.00592	0.01397	0.07118	0.14279	0.21208	0.28786	0.34162	0.36872	0.38924	0.39557	0.40838	0.41197
526.5	0.00251	0.00118	0.00139	0.0017	0.00102	0.00191	0.00219	0.00311	0.00583	0.01387	0.07151	0.14365	0.21368	0.28978	0.34355	0.37077	0.39123	0.39695	0.409	0.41222
527	0.00245	0.00108	0.00136	0.00171	0.000940892	0.00192	0.00215	0.00321	0.00581	0.01394	0.07206	0.14457	0.21526	0.29151	0.34573	0.3728	0.39322	0.39791	0.40936	0.4126
527.5	0.00235	0.000981816	0.00125	0.00163	0.000851739	0.00177	0.0022	0.00306	0.00582	0.01399	0.07244	0.14564	0.2166	0.29344	0.34797	0.37508	0.39487	0.39892	0.4099	0.41297
528	0.00209	0.000930379	0.000998507	0.00144	0.000881318	0.0017	0.0021	0.00302	0.00577	0.01399	0.07284	0.14652	0.21783	0.2953	0.34994	0.3771	0.39657	0.40002	0.41027	0.41318
528.5	0.00194	0.000802619	0.000787116	0.00131	0.000950396	0.00166	0.00207	0.00304	0.00587	0.01403	0.07338	0.14754	0.21906	0.29709	0.3519	0.3789	0.39821	0.40108	0.41062	0.41322
529	0.00208	0.000732828	0.000955801	0.00142	0.00077102	0.00162	0.00194	0.00299	0.00599	0.01395	0.07379	0.14839	0.2204	0.29868	0.35419	0.38084	0.39969	0.40207	0.41097	0.41335
529.5	0.00203	0.00097748	0.000971838	0.0014	0.000789314	0.00161	0.00192	0.00297	0.00585	0.01395	0.07411	0.14924	0.22185	0.3005	0.35618	0.38259	0.40117	0.40295	0.41116	0.41348
530	0.00189	0.000874191	0.000887436	0.00133	0.00079068	0.0016	0.00186	0.00288	0.00584	0.01404	0.07448	0.15019	0.22331	0.30221	0.35806	0.38445	0.40276	0.40367	0.41132	0.41329
530.5	0.00193	0.00067557	0.000931508	0.0012	0.000849541	0.00165	0.00169	0.00282	0.00572	0.0142	0.07495	0.15105	0.22451	0.30386	0.36001	0.38627	0.40432	0.40467	0.41127	0.4131
531	0.002	0.000724632	0.000804994	0.00113	0.000848829	0.00161	0.0018	0.00278	0.0057	0.01422	0.07527	0.15185	0.2257	0.30553	0.36187	0.38792	0.40571	0.40564	0.41131	0.41302
531.5	0.00184	0.000724691	0.000663572	0.00121	0.000722374	0.0016	0.00187	0.00272	0.00578	0.01426	0.07571	0.15238	0.22692	0.30717	0.36366	0.3897	0.40687	0.40606	0.41126	0.41279
532	0.00169	0.00069232	0.000680025	0.00115	0.000779751	0.00144	0.00184	0.00267	0.00577	0.01424	0.07611	0.15318	0.22804	0.3087	0.3654	0.39147	0.40807	0.40661	0.4111	0.41244
532.5	0.0015	0.000632568	0.000726473	0.000956098	0.000760447	0.00135	0.00178	0.00265	0.00563	0.01409	0.07641	0.15407	0.22909	0.31006	0.36708	0.39311	0.4095	0.40736	0.4109	0.41204
533	0.00148	0.000673313	0.000786047	0.000952831	0.000738887	0.0015	0.00168	0.0027	0.0057	0.01412	0.07687	0.15473	0.23034	0.31156	0.36868	0.39465	0.4108	0.40774	0.41061	0.41145
533.5	0.00154	0.000648011	0.000676877	0.00106	0.000722018	0.0014	0.00162	0.00262	0.0058	0.01424	0.07711	0.15558	0.23159	0.31323	0.37034	0.39623	0.41194	0.40804	0.41008	0.41105
534	0.0017	0.000426404	0.00060477	0.000998031	0.000499342	0.00133	0.00175	0.00267	0.00589	0.0143	0.07743	0.15631	0.23269	0.31482	0.37201	0.39764	0.41306	0.40845	0.40944	0.4105
534.5	0.00159	0.000254512	0.000590812	0.000934003	0.00043668	0.00131	0.00171	0.0027	0.00589	0.01444	0.07794	0.15701	0.23366	0.31628	0.37371	0.39893	0.41409	0.40872	0.40911	0.40971
535	0.00135	0.000268232	0.000588377	0.00101	0.000453726	0.00128	0.0016	0.00252	0.00592	0.01467	0.07831	0.15784	0.23476	0.31757	0.37516	0.4001	0.41503	0.40892	0.40868	0.40893
535.5	0.00127	0.000357386	0.000571212	0.000959543	0.000484196	0.00126	0.00154	0.00251	0.00602	0.01462	0.07863	0.15862	0.2358	0.31893	0.37656	0.40135	0.41595	0.40914	0.40822	0.40813
536	0.00113	0.00027536	0.000525358	0.00101	0.000478732	0.00112	0.00156	0.00258	0.00597	0.01451	0.07892	0.15942	0.23695	0.32027	0.37818	0.40284	0.4168	0.40932	0.40754	0.40731
536.5	0.000982589	0.000235327	0.000519834	0.000932874	0.000443451	0.00107	0.00152	0.00256	0.00585	0.01468	0.07925	0.1599	0.23794	0.32147	0.37956	0.40412	0.41759	0.40934	0.40675	0.40639
537	0.0011	0.000259264	0.000556184	0.000677649	0.000420405	0.00111	0.00135	0.0025	0.00582	0.01463	0.07954	0.16047	0.2389	0.32282	0.3807	0.40522	0.4183	0.40913	0.40601	0.40533
537.5	0.00126	0.000195235	0.000449747	0.000736689	0.00035703	0.00106	0.00153	0.00257	0.00587	0.01453	0.07985	0.16119	0.23982	0.32401	0.38176	0.40625	0.4189	0.40925	0.40511	0.40412
538	0.00131	0.000279874	0.000308028	0.000828456	0.000299475	0.001	0.00161	0.00258	0.00583	0.01477	0.08017	0.16175	0.24058	0.32509	0.38317	0.40731	0.41975	0.40925	0.40402	0.40285
538.5	0.00124	0.000243108	0.000216736	0.000731224	0.000308741	0.00107	0.00156	0.0026	0.0058	0.01478	0.08044	0.1623	0.24149	0.32623	0.38461	0.40834	0.42045	0.40895	0.40288	0.40161
539	0.00126	0.000164646	0.000343012	0.000873478	0.000455211	0.00107	0.00158	0.00271	0.00581	0.01475	0.08071	0.16293	0.24231	0.32722	0.38581	0.40924	0.42092	0.40874	0.40182	0.4005
539.5	0.00129	0.000173615	0.000501599	0.000749934	0.000291694	0.00112	0.00149	0.00264	0.00588	0.01473	0.08091	0.16342	0.24304	0.32835	0.38699	0.41026	0.42116	0.40842	0.40054	0.39925
540	0.00108	0.000116238	0.000383877	0.000667908	0.000181336	0.00111	0.00158	0.0026	0.00599	0.01487	0.08117	0.16392	0.24389	0.32938	0.38808	0.41113	0.4216	0.40801	0.39914	0.39772
540.5	0.000989419	0.000145164	0.000407397	0.000876685	0.000208242	0.00104	0.00158	0.00249	0.00598	0.01489	0.08128	0.1646	0.24461	0.33032	0.38906	0.41187	0.42207	0.40764	0.39792	0.39608
541	0.00107	0.000230754	0.000391242	0.000727958	8.77279e-05	0.00108	0.00151	0.00239	0.00592	0.01479	0.08147	0.16501	0.24536	0.33125	0.3899	0.41268	0.42228	0.4069	0.39657	0.39458
541.5	0.000993339	0.000140175	0.000279577	0.000603879	0.000147837	0.000959483	0.00142	0.00248	0.00587	0.01478	0.08177	0.1653	0.24607	0.33209	0.39066	0.41333	0.42241	0.40632	0.39516	0.39297
542	0.000930736	-1.66309e-06	0.000269064	0.000680738	0.00025077	0.000825545	0.0014	0.00259	0.00583	0.0148	0.08192	0.1658	0.24663	0.33296	0.39158	0.41378	0.42258	0.40572	0.39357	0.3911
542.5	0.000907453	5.24467e-05	0.000318244	0.000677887	0.000271262	0.000947664	0.00148	0.00258	0.00594	0.01488	0.08225	0.16626	0.24739	0.33363	0.39236	0.41441	0.4227	0.40474	0.392	0.38922
543	0.000776247	-2.23329e-05	0.000335172	0.000687331	0.000281478	0.000967086	0.00139	0.00237	0.00595	0.01498	0.08254	0.16663	0.2481	0.33421	0.39308	0.41492	0.42278	0.4038	0.39045	0.38728
543.5	0.000806895	-0.000162983	0.000162329	0.000611423	0.000233902	0.00097558	0.00138	0.00238	0.00595	0.01505	0.08275	0.16715	0.2484	0.33504	0.39386	0.41535	0.42277	0.40308	0.38865	0.38533
544	0.0008044	-5.29219e-05	0.000225111	0.000528149	0.000169991	0.001	0.00149	0.00246	0.00594	0.01502	0.08286	0.16761	0.24884	0.33579	0.39438	0.41575	0.42258	0.40251	0.38673	0.38321
544.5	0.000727186	-1.66309e-06	0.000269302	0.00060673	0.000213232	0.000924202	0.00131	0.00233	0.00566	0.01504	0.08297	0.16771	0.24942	0.33641	0.39491	0.41586	0.42238	0.40148	0.38504	0.38091
545	0.000696953	-6.14155e-05	0.000372948	0.000617956	0.000222438	0.00095295	0.00114	0.00223	0.00552	0.0152	0.08328	0.1679	0.24968	0.33684	0.39547	0.416	0.42218	0.40037	0.38309	0.37885
545.5	0.000669156	-0.000202778	0.000355366	0.00058119	6.46229e-05	0.000923014	0.00131	0.0023	0.00572	0.01518	0.0835	0.16837	0.25026	0.33726	0.39584	0.41627	0.42183	0.39915	0.38093	0.37665
546	0.000669928	-0.000298287	0.000168269	0.000498392	-5.67826e-05	0.000865163	0.00163	0.00238	0.00581	0.0151	0.08356	0.1688	0.25064	0.33776	0.39605	0.41634	0.42129	0.39792	0.37872	0.37443
546.5	0.000791274	-0.000177713	0.000235565	0.000512291	-4.60913e-05	0.000865935	0.00148	0.00253	0.00586	0.01516	0.08359	0.1689	0.25065	0.33811	0.39632	0.4163	0.42075	0.39677	0.37652	0.37223
547	0.000816339	-0.000200283	0.000106972	0.000590931	-3.42121e-05	0.00089296	0.00119	0.00263	0.00582	0.01522	0.0837	0.16895	0.25101	0.3383	0.39651	0.41614	0.42006	0.39526	0.37452	0.36982
547.5	0.000658524	-0.000258016	9.65185e-05	0.000639873	9.65185e-05	0.000830356	0.00127	0.00237	0.00568	0.01521	0.0838	0.1691	0.25135	0.33857	0.39685	0.41596	0.41946	0.39379	0.37249	0.36715
548	0.00060578	-0.000118792	0.000155974	0.000657573	0.000127642	0.000689469	0.00123	0.00225	0.00575	0.01538	0.08385	0.16918	0.25151	0.33879	0.39706	0.41583	0.41914	0.39245	0.36995	0.36448
548.5	0.000522269	-0.000107507	0.000183237	0.00079953	0.000110774	0.000797392	0.00133	0.00247	0.0058	0.01538	0.08387	0.16925	0.25172	0.33889	0.3969	0.41567	0.41834	0.39091	0.36732	0.36192
549	0.000419752	-0.000321748	0.000195591	0.000664285	0.000261224	0.000890881	0.00142	0.00247	0.00577	0.01543	0.08397	0.16939	0.25172	0.33909	0.39681	0.41525	0.41735	0.38921	0.3649	0.35925
549.5	0.000358039	-0.000265263	0.000158528	0.00054478	0.000300188	0.000803925	0.00136	0.00237	0.00575	0.01545	0.08402	0.16936	0.25174	0.33921	0.39678	0.41476	0.41641	0.38737	0.36236	0.35637
550	0.000419277	-0.000204619	6.20689e-05	0.000644566	9.55088e-05	0.000728255	0.0014	0.00231	0.00582	0.01527	0.08398	0.16934	0.25189	0.3391	0.39682	0.41431	0.41537	0.38555	0.35949	0.35339
550.5	0.000537356	-0.000291159	3.07077e-05	0.000653416	-4.82296e-05	0.00073265	0.00132	0.00232	0.006	0.01524	0.08397	0.16929	0.2519	0.33884	0.39656	0.4137	0.41435	0.38365	0.35646	0.3503
551	0.000485563	-0.000328222	0.000139046	0.000554521	-9.56276e-06	0.000921351	0.00132	0.00241	0.00601	0.01537	0.08406	0.16927	0.25169	0.33863	0.3961	0.41303	0.41307	0.38167	0.35371	0.34738
551.5	0.00037271	-0.000260036	8.46393e-05	0.000434482	-3.32618e-06	0.00088904	0.00144	0.0025	0.00598	0.01533	0.08403	0.16933	0.25167	0.33838	0.39578	0.41237	0.41172	0.37973	0.35096	0.34435
552	0.000336003	-0.000219647	0.000106735	0.000317709	-6.98497e-05	0.000937032	0.00133	0.00245	0.00584	0.01525	0.08382	0.16914	0.25137	0.33808	0.39523	0.4115	0.4105	0.37768	0.34802	0.34123
552.5	0.000296267	-0.000324184	0.00020058	0.000491621	-4.7992e-05	0.000992983	0.00127	0.00238	0.00584	0.01519	0.08364	0.16895	0.25098	0.33768	0.3945	0.41039	0.40923	0.37547	0.34512	0.33787
553	0.000262887	-0.000274053	0.000180148	0.000468872	4.08645e-05	0.000838197	0.0012	0.00229	0.00594	0.01515	0.08356	0.1689	0.25076	0.3373	0.39381	0.40938	0.40768	0.37311	0.34192	0.33434
553.5	0.00032751	-0.000283378	0.000132394	0.000345804	7.53142e-05	0.00081135	0.00109	0.00229	0.00601	0.01522	0.08356	0.16862	0.25045	0.33677	0.39322	0.40831	0.40604	0.37079	0.33857	0.33124
554	0.00026847	-0.000276192	8.77279e-05	0.000532545	0.000114516	0.00098045	0.00124	0.00236	0.0059	0.01513	0.08338	0.16836	0.25004	0.33602	0.39232	0.40712	0.4043	0.36829	0.33541	0.32794
554.5	0.000277379	-0.00025077	9.21826e-05	0.000675511	0.00019672	0.00108	0.00121	0.0024	0.00577	0.015	0.08325	0.1681	0.24959	0.33514	0.3914	0.40571	0.40231	0.3657	0.33201	0.32428
555	0.00018092	-0.000411911	-6.36131e-05	0.000625084	0.000176228	0.000876864	0.00107	0.00241	0.0057	0.01504	0.08321	0.16763	0.24909	0.33454	0.39032	0.40437	0.40028	0.36329	0.32871	0.32071
555.5	0.00018092	-0.000333509	-3.64692e-05	0.000410308	-5.86239e-05	0.000793828	0.00117	0.0024	0.00581	0.01505	0.08303	0.16736	0.24839	0.33389	0.38901	0.40291	0.39847	0.36065	0.3254	0.31711
556	0.000181158	-0.000141184	8.48175e-05	0.000339686	-2.26299e-05	0.000767278	0.00131	0.00239	0.0058	0.01512	0.08283	0.16684	0.2475	0.33278	0.38795	0.40118	0.39637	0.3577	0.32194	0.31355
556.5	0.000250057	-0.000253146	0.000137918	0.000419277	0.000139105	0.000803331	0.00121	0.00247	0.00561	0.01514	0.08262	0.16641	0.24683	0.33173	0.38666	0.3995	0.39414	0.35489	0.31835	0.30988
557	0.000303217	-0.000277142	0.000114575	0.000434066	0.000134829	0.000730987	0.00108	0.0025	0.00554	0.01493	0.08241	0.16609	0.24629	0.33064	0.38512	0.39792	0.39217	0.35226	0.31463	0.30603
557.5	0.000133344	-0.000210618	3.90826e-05	0.00052322	0.000115288	0.000593426	0.00113	0.00241	0.00553	0.01479	0.08207	0.1654	0.24542	0.32941	0.38354	0.39611	0.38987	0.34928	0.3109	0.30208
558	6.59296e-05	-0.000290684	-5.67232e-05	0.000520309	8.35702e-05	0.000688519	0.00117	0.00216	0.00563	0.01479	0.08179	0.1648	0.24441	0.32823	0.382	0.39419	0.38724	0.34604	0.30728	0.29814
558.5	7.78088e-05	-0.000225349	-0.000119802	0.000315868	-7.27007e-05	0.000652822	0.00104	0.00205	0.0057	0.01475	0.08154	0.16421	0.24339	0.32691	0.3803	0.39199	0.38454	0.34298	0.3035	0.29409
559	0.000113803	-0.000205391	-0.000106022	0.000369859	-0.000123425	0.000698438	0.00107	0.00222	0.00553	0.01473	0.08135	0.16363	0.24223	0.3255	0.37853	0.38958	0.38193	0.33989	0.29956	0.29005
559.5	0.000318481	-0.000353941	-0.000159122	0.000629954	-0.000209193	0.000696715	0.00119	0.0022	0.0056	0.01482	0.0811	0.16281	0.24115	0.32388	0.37657	0.3873	0.37924	0.33626	0.29563	0.28599
560	0.000206817	-0.000299534	-0.000127464	0.000573528	-0.000152707	0.000767218	0.00116	0.00217	0.0057	0.01478	0.08064	0.16189	0.23995	0.32209	0.3744	0.38484	0.37622	0.33283	0.29152	0.2818
560.5	4.84078e-05	-0.000173021	-8.9094e-05	0.000465665	-7.31759e-05	0.000860648	0.00119	0.00211	0.00538	0.01464	0.08007	0.16121	0.23873	0.32025	0.37227	0.38216	0.37337	0.32949	0.28717	0.27763
561	0.000166249	-0.000266926	-8.79061e-05	0.000433829	-0.000174387	0.000835049	0.00127	0.00208	0.00542	0.0145	0.07963	0.16034	0.23769	0.31854	0.37008	0.3797	0.37031	0.32581	0.28311	0.27314
561.5	0.000106497	-0.000369146	-1.36017e-05	0.000458775	-0.000124553	0.000911194	0.00123	0.00214	0.00548	0.01445	0.07928	0.1595	0.23624	0.31682	0.36778	0.37703	0.36708	0.3222	0.279	0.26874
562	7.13346e-05	-0.000466378	0.000121049	0.000328995	4.92987e-05	0.000901275	0.00106	0.00218	0.00547	0.01431	0.07882	0.15862	0.23456	0.3148	0.36518	0.37414	0.36378	0.31853	0.2747	0.26457
562.5	0.000183831	-0.000464477	0.000150331	0.000299237	0.000158409	0.000944219	0.000937269	0.00222	0.00552	0.01415	0.07821	0.15755	0.23307	0.3126	0.36249	0.37118	0.36029	0.31472	0.27061	0.26025
563	7.25819e-05	-0.000358693	-0.000113209	0.000334221	7.24632e-05	0.000839147	0.000971897	0.00212	0.00536	0.01411	0.07772	0.15653	0.2316	0.31028	0.35984	0.36812	0.35695	0.3109	0.26642	0.25571
563.5	1.52054e-05	-0.00028617	-0.000191315	0.000337548	-0.000114872	0.000654485	0.00117	0.00208	0.0055	0.01413	0.07734	0.15535	0.22993	0.30791	0.35691	0.36486	0.35341	0.30713	0.26195	0.25134
564	-4.86453e-05	-0.000278805	-7.93531e-05	0.000475109	-0.000121287	0.000767931	0.00118	0.00224	0.00538	0.01408	0.07681	0.15421	0.22821	0.30574	0.35385	0.36149	0.3496	0.30312	0.25751	0.24686
564.5	5.22091e-05	-0.000369621	5.9396e-06	0.000451588	-8.86189e-05	0.00089979	0.00109	0.00225	0.00523	0.01393	0.07608	0.15295	0.22646	0.30341	0.35093	0.35823	0.34596	0.29896	0.25301	0.24206
565	0.00025475	-0.000370097	-0.000146292	0.000315868	-0.000116	0.000827684	0.00107	0.00209	0.00533	0.01365	0.07538	0.15159	0.22442	0.30068	0.34773	0.3548	0.3422	0.29488	0.24865	0.2375
565.5	0.000254512	-0.000274766	-0.000107685	0.000395043	-0.000215132	0.000584991	0.00115	0.00207	0.00524	0.01344	0.07479	0.1503	0.22224	0.29771	0.34441	0.35109	0.33827	0.29057	0.24399	0.23302
566	0.000152529	-0.000284032	3.55188e-05	0.000501778	-0.000229447	0.000616412	0.00117	0.00217	0.00524	0.0134	0.07417	0.14895	0.22017	0.295	0.34122	0.3474	0.33417	0.28626	0.23927	0.22834
566.5	7.84028e-06	-0.000431215	3.74195e-05	0.000468041	-0.000119089	0.000685371	0.00109	0.0022	0.0052	0.01347	0.07352	0.14772	0.21818	0.29214	0.33763	0.34358	0.33005	0.28192	0.23489	0.22365
567	2.70252e-05	-0.000477544	4.88235e-05	0.000394568	-0.00016821	0.000634825	0.00111	0.00219	0.00512	0.01325	0.07262	0.14628	0.21624	0.2891	0.33395	0.33966	0.32584	0.27747	0.23029	0.21884
567.5	-4.38343e-05	-0.000595148	-6.52762e-05	0.000300425	-0.000151519	0.000661197	0.00119	0.00211	0.00498	0.01302	0.07193	0.14465	0.21405	0.28622	0.33054	0.33573	0.3215	0.27323	0.22561	0.21413
568	-0.000263481	-0.000574003	-3.62316e-05	0.00033636	-0.000212519	0.000526189	0.00111	0.00189	0.00486	0.01286	0.07128	0.14316	0.21167	0.28313	0.327	0.33159	0.31701	0.26882	0.22111	0.20949
568.5	-0.000130671	-0.000362969	-1.59181e-05	0.000344438	-0.000205391	0.000653059	0.00113	0.00187	0.00481	0.01269	0.07038	0.14161	0.20929	0.27991	0.32298	0.32726	0.31259	0.26423	0.21643	0.2049
569	7.23444e-05	-0.000359168	-0.000144154	0.000451172	-2.7144e-05	0.00082804	0.00119	0.00193	0.0047	0.01263	0.06971	0.13996	0.20679	0.2767	0.31902	0.32298	0.30812	0.25968	0.21177	0.20017
569.5	8.70746e-05	-0.000298049	-0.000195591	0.000450222	-2.60155e-05	0.000831069	0.00116	0.00195	0.00481	0.01255	0.06903	0.13832	0.20437	0.27343	0.31492	0.31868	0.30351	0.25498	0.20694	0.19541
570	0.000139699	-0.000277379	-2.4293e-05	0.000383164	-0.000148431	0.000679491	0.00105	0.00201	0.00494	0.0124	0.06812	0.13665	0.2019	0.26994	0.31082	0.31425	0.29895	0.2504	0.20226	0.19068
570.5	0.000161973	-0.000420227	1.23544e-05	0.000358217	-0.000218934	0.000523457	0.00104	0.00189	0.00488	0.01222	0.06727	0.135	0.19921	0.26633	0.30669	0.30987	0.2944	0.24598	0.19767	0.18598
571	0.000144214	-0.000419217	-0.000113446	0.000307077	-0.000231585	0.00058909	0.000995418	0.00181	0.00473	0.01213	0.0665	0.13328	0.19658	0.26268	0.30244	0.30531	0.28965	0.24133	0.19303	0.18136
571.5	0.000117664	-0.000412565	9.0282e-06	0.000223923	-0.000211509	0.000617303	0.00112	0.00188	0.00446	0.0121	0.06561	0.13146	0.19386	0.25913	0.29826	0.30069	0.28472	0.23652	0.18848	0.17677
572	0.00020943	-0.000437571	5.04866e-05	0.00033731	-0.000210381	0.000681688	0.00115	0.00197	0.00445	0.01181	0.06459	0.12969	0.191	0.25555	0.29384	0.29605	0.27977	0.23175	0.18388	0.17215
572.5	3.9142e-05	-0.000320442	1.57399e-05	0.000498748	-0.000173436	0.000681391	0.000977243	0.00177	0.00436	0.01156	0.06357	0.12785	0.1883	0.25164	0.28939	0.29132	0.27505	0.22719	0.17946	0.16759
573	-0.000119802	-0.000157875	-3.52812e-05	0.000343844	-0.000101508	0.000557907	0.000958058	0.00164	0.00428	0.01151	0.06266	0.12589	0.18557	0.24779	0.28482	0.28644	0.27037	0.22248	0.17494	0.16294
573.5	-0.000124019	-0.000220181	-0.000212044	0.000225824	-9.05195e-05	0.000583744	0.000878111	0.00186	0.00427	0.01143	0.06183	0.12405	0.1827	0.244	0.28026	0.28162	0.26521	0.2176	0.17021	0.15831
574	-8.18477e-05	-0.000333449	-0.000263956	0.000350852	-0.000116535	0.000628469	0.000932161	0.0017	0.00413	0.01114	0.06095	0.12215	0.17977	0.24002	0.27555	0.27665	0.26007	0.21277	0.16534	0.15382
574.5	-0.0001416	-0.000352278	-0.000130077	0.000366949	-8.95692e-05	0.000666958	0.00103	0.00154	0.00413	0.01093	0.05996	0.12013	0.17683	0.23602	0.27071	0.27157	0.25505	0.20817	0.16069	0.14928
575	-0.000109348	-0.00035596	-6.45635e-05	0.000469704	-3.52812e-05	0.000734075	0.001	0.00163	0.00415	0.01086	0.059	0.11815	0.17387	0.23198	0.26595	0.26657	0.24993	0.20342	0.15626	0.14477
575.5	-4.7398e-05	-0.00030779	-1.50272e-05	0.000431156	-0.000139343	0.000669096	0.00101	0.0017	0.00401	0.01066	0.05806	0.11624	0.17078	0.22798	0.2611	0.26151	0.24479	0.19837	0.15188	0.14032
576	-8.54115e-05	-0.000409654	-1.24138e-05	0.000345032	-0.000225824	0.000660484	0.000908225	0.00164	0.00395	0.0104	0.05704	0.11418	0.16764	0.2238	0.25629	0.25619	0.23982	0.19354	0.14749	0.13586
576.5	-7.06813e-05	-0.00039932	-4.75168e-07	0.000252136	-0.000151519	0.00062443	0.000820081	0.00147	0.00392	0.0102	0.056	0.11199	0.16458	0.21964	0.2514	0.25106	0.23472	0.18882	0.14308	0.13136
577	-7.02061e-05	-0.000219409	2.48275e-05	0.000348833	-8.07786e-05	0.000658583	0.000853402	0.0016	0.00401	0.01006	0.05488	0.10999	0.16151	0.21551	0.24648	0.24602	0.22931	0.18403	0.13862	0.12704
577.5	-9.79441e-05	-0.000280527	-8.03034e-05	0.000495482	-2.93416e-05	0.000733482	0.000702893	0.00151	0.00391	0.0099	0.0539	0.10793	0.15841	0.21119	0.24149	0.24076	0.22408	0.1794	0.13432	0.12293
578	6.59296e-05	-0.000407635	-0.000126751	0.000392964	-0.000190839	0.000703368	0.000750172	0.00146	0.00375	0.00979	0.05289	0.10566	0.15516	0.20689	0.23658	0.2356	0.21905	0.17485	0.13005	0.11875
578.5	4.28839e-05	-0.000366473	-0.000283497	0.000418801	-0.000360237	0.000716613	0.000981757	0.00153	0.00355	0.00967	0.05182	0.10367	0.15194	0.20252	0.23165	0.23051	0.21401	0.17022	0.12592	0.11467
579	-0.000124732	-0.000392251	-0.000288249	0.000338973	-0.0001672	0.000656801	0.0011	0.00148	0.00345	0.00927	0.05072	0.10164	0.14896	0.19837	0.22662	0.22548	0.20909	0.16574	0.12195	0.1106
579.5	-1.90067e-06	-0.00043763	-0.000229625	0.00026752	-0.000158647	0.000582556	0.00105	0.00139	0.00345	0.00898	0.04965	0.09945	0.14582	0.19431	0.22165	0.22042	0.20389	0.16131	0.11784	0.10669
580	4.43688e-05	-0.000366414	-0.000251364	0.000304583	-0.000366414	0.000487998	0.000988944	0.00142	0.00336	0.00889	0.04877	0.09744	0.14273	0.18996	0.21675	0.21514	0.19876	0.15688	0.11386	0.10283
580.5	-9.78847e-05	-0.000384055	-0.000151757	0.000252077	-0.000178663	0.000511994	0.000930558	0.0013	0.0034	0.00879	0.04781	0.0954	0.13963	0.18576	0.21183	0.2099	0.19398	0.1525	0.11018	0.099
581	-0.00012396	-0.000437274	-1.76406e-05	0.000305355	8.31544e-06	0.000587605	0.000843542	0.00127	0.00319	0.00859	0.04664	0.09325	0.13649	0.18172	0.20683	0.205	0.18916	0.14812	0.10643	0.09543
581.5	-6.93152e-05	-0.00052019	6.88994e-06	0.000414822	-0.000162032	0.000608987	0.000757062	0.00141	0.0031	0.0084	0.04555	0.0911	0.13325	0.1774	0.20198	0.20023	0.18421	0.14377	0.10274	0.09178
582	-0.000115644	-0.000456696	-0.000101211	0.000509499	-0.000241326	0.000543414	0.000764902	0.00149	0.00324	0.00823	0.0446	0.08904	0.13012	0.17326	0.19705	0.19512	0.17926	0.13951	0.09896	0.08823
582.5	-0.000194641	-0.000399676	-0.000141719	0.000483365	-0.00036974	0.000445233	0.000857382	0.00142	0.00324	0.00802	0.04355	0.08694	0.12712	0.16929	0.19218	0.18998	0.17438	0.13547	0.09521	0.08479
583	-8.61836e-05	-0.000527021	-7.43638e-05	0.000400923	-0.000402586	0.000598059	0.000775356	0.00126	0.00313	0.00773	0.04244	0.08491	0.12397	0.16505	0.18741	0.18484	0.16966	0.13137	0.09173	0.08145
583.5	-0.000259085	-0.000475049	-7.84028e-06	0.000485206	-0.000225883	0.000681035	0.000724988	0.00127	0.00289	0.00753	0.04137	0.0829	0.12083	0.16088	0.18258	0.18006	0.1648	0.12702	0.08817	0.07802
584	-0.000194344	-0.000509559	3.73601e-05	0.000513122	-0.000179911	0.000724929	0.000948079	0.00125	0.00279	0.00744	0.0403	0.08079	0.11768	0.15676	0.17778	0.17531	0.16015	0.12287	0.08474	0.07449
584.5	-9.3133e-05	-0.00054484	-8.24417e-05	0.000293001	-0.00014653	0.000711861	0.000969521	0.00118	0.00275	0.00736	0.0395	0.07858	0.11448	0.15263	0.17294	0.17024	0.15567	0.11903	0.08157	0.07138
585	-0.000292288	-0.000321629	-4.8586e-05	0.000178663	-0.000265619	0.000590218	0.000846453	0.00124	0.00268	0.00727	0.03866	0.07645	0.1115	0.14843	0.16815	0.16529	0.15098	0.11515	0.07837	0.06841
585.5	-0.00020848	-0.000241564	2.09668e-05	0.000355663	-0.000240138	0.000574241	0.000866647	0.00137	0.00255	0.00718	0.03758	0.07447	0.10857	0.14429	0.16345	0.16055	0.14632	0.11131	0.07532	0.06553
586	-0.000176881	-0.00035305	-1.28889e-05	0.000459191	-0.000181752	0.000549057	0.000737402	0.00133	0.00263	0.00688	0.03651	0.07254	0.10563	0.14051	0.15885	0.15592	0.14173	0.10759	0.07226	0.06261
586.5	-0.000158528	-0.000342359	-9.05195e-05	0.000449509	-0.000185791	0.000547453	0.000720474	0.00116	0.00274	0.00645	0.03553	0.07053	0.10263	0.13667	0.15433	0.15121	0.13735	0.10394	0.06929	0.05957
587	-7.84028e-05	-0.000320679	-7.50172e-05	0.000350852	-0.000129365	0.000516033	0.000670581	0.00115	0.00253	0.00635	0.03459	0.06864	0.09967	0.13256	0.14975	0.14665	0.13324	0.10027	0.06643	0.05684
587.5	-0.000186504	-0.000413337	-5.26843e-05	0.000308028	-0.000354535	0.000539554	0.000519359	0.00124	0.00244	0.0064	0.03373	0.06678	0.09675	0.12851	0.14518	0.14215	0.12894	0.09663	0.06352	0.05435
588	-0.000210321	-0.000467269	-0.00014748	0.000521913	-0.00049073	0.000523873	0.000525774	0.00107	0.00252	0.00622	0.03283	0.06484	0.09382	0.12479	0.14076	0.13753	0.1247	0.09325	0.06062	0.05174
588.5	-6.17719e-06	-0.000441847	-0.000177535	0.000420761	-0.000266094	0.000438818	0.000663929	0.000951881	0.00233	0.00577	0.03172	0.06284	0.09101	0.12101	0.13624	0.13329	0.12051	0.08995	0.05805	0.0491
589	2.3996e-05	-0.000410248	-0.00014166	0.000418029	-0.000173436	0.000411258	0.00075326	0.000982826	0.00211	0.00571	0.03077	0.0609	0.08815	0.1173	0.13188	0.12904	0.11628	0.08655	0.05567	0.04677
589.5	-0.000209312	-0.000370691	-0.000125682	0.000467981	-0.000223982	0.000521022	0.000764427	0.00104	0.0022	0.00579	0.02986	0.05911	0.08537	0.11385	0.12776	0.12473	0.11237	0.08341	0.05324	0.04453
590	-0.000155083	-0.000477663	-3.43309e-05	0.000394271	-0.000207827	0.000666305	0.000748271	0.000914283	0.00214	0.00557	0.02903	0.05734	0.08275	0.1102	0.12372	0.12065	0.10867	0.08045	0.05071	0.04236
590.5	-0.000107626	-0.000528209	-1.90067e-06	0.000491146	-0.000143857	0.000567113	0.000684836	0.000823051	0.00202	0.00536	0.02834	0.05562	0.08001	0.10663	0.11977	0.11665	0.10484	0.07727	0.04838	0.04034
591	-0.000165893	-0.000398607	9.50336e-05	0.000404665	-0.000187751	0.00052322	0.000749697	0.00101	0.00196	0.00525	0.02744	0.05377	0.07745	0.10322	0.11578	0.11255	0.10115	0.0743	0.04631	0.03839
591.5	-0.000106497	-0.000433353	1.47896e-05	0.000295436	-0.000249404	0.000665829	0.000709545	0.000997378	0.00183	0.005	0.0264	0.05201	0.07492	0.09985	0.11181	0.10858	0.09771	0.07158	0.04412	0.03636
592	-0.000189889	-0.000468516	-6.38507e-05	0.000284923	-0.000200818	0.000522923	0.000682163	0.000858332	0.00173	0.00467	0.02545	0.05035	0.07245	0.09655	0.10803	0.10477	0.09433	0.06886	0.04208	0.03452
592.5	-0.000108576	-0.000400448	-1.49678e-05	0.000250176	-0.00021828	0.000337251	0.000648189	0.000779038	0.00165	0.00452	0.02457	0.04862	0.06993	0.09338	0.1044	0.10093	0.09085	0.06624	0.04034	0.03279
593	-8.31544e-05	-0.000325193	-3.45091e-05	0.000228972	-0.00030975	0.000468753	0.000715247	0.000805945	0.00171	0.00449	0.02384	0.04723	0.0674	0.09012	0.10073	0.09743	0.08737	0.06361	0.03849	0.0311
593.5	-0.000137799	-0.00020943	-1.96007e-06	0.000249463	-0.000349249	0.000597821	0.000704615	0.00090775	0.00173	0.00441	0.02325	0.04571	0.06509	0.08685	0.09702	0.09389	0.08409	0.06118	0.03664	0.02945
594	-2.85101e-05	-0.000392608	-0.000130315	0.000356317	-0.000475346	0.000561471	0.00048586	0.000880309	0.00166	0.00424	0.0225	0.04402	0.06286	0.08379	0.09344	0.09051	0.08092	0.05866	0.03491	0.0278
594.5	-0.000178247	-0.000620451	-0.000220953	0.000336419	-0.000436204	0.000561946	0.000476119	0.000823348	0.00178	0.00401	0.02158	0.04251	0.06076	0.08078	0.09001	0.08717	0.07778	0.05622	0.03329	0.02632
595	-0.00038845	-0.00046911	-0.000256413	0.000195829	-0.000171773	0.000510806	0.00058903	0.000678481	0.00167	0.00392	0.02081	0.04103	0.05857	0.07789	0.08675	0.08365	0.07467	0.05404	0.03152	0.02496
595.5	-0.000276904	-0.000393321	-0.00025374	0.000186741	-0.000133641	0.000462576	0.000557847	0.000596574	0.00153	0.0037	0.02012	0.03944	0.05638	0.07519	0.08352	0.08055	0.07178	0.05173	0.02986	0.02353
596	-0.000198205	-0.000349486	-0.000133166	0.00029704	-0.000293535	0.000571212	0.000537415	0.000648486	0.00161	0.00366	0.01933	0.03793	0.05434	0.07238	0.0803	0.07759	0.069	0.04945	0.02851	0.02227
596.5	-0.000166428	-0.000394984	-0.000108873	0.000436501	-0.000267579	0.000516983	0.000627281	0.000775772	0.00152	0.00349	0.0186	0.03673	0.05228	0.06979	0.07732	0.07424	0.06617	0.04743	0.02732	0.02105
597	-0.000265975	-0.000484078	-7.57893e-05	0.000451053	-0.000239901	0.000609938	0.000659593	0.000906205	0.00136	0.00323	0.01793	0.03547	0.05028	0.06728	0.07443	0.07136	0.06364	0.04568	0.02592	0.02009
597.5	-0.000209371	-0.000529159	-0.000100795	0.000454439	-0.000288724	0.000628945	0.000588793	0.000732828	0.00151	0.00325	0.01732	0.03413	0.04843	0.06466	0.07164	0.06884	0.06119	0.04374	0.02454	0.01919
598	-1.04537e-05	-0.000491918	-0.000278389	0.000357742	-0.000220181	0.000489898	0.000578042	0.000611838	0.00147	0.00332	0.01692	0.03279	0.04663	0.06207	0.06888	0.06603	0.05867	0.04178	0.02343	0.01807
598.5	-3.73007e-05	-0.000335469	-9.57464e-05	0.000217211	-0.000144629	0.000650327	0.00067658	0.00056937	0.00143	0.00316	0.0163	0.03156	0.04478	0.0597	0.06602	0.06327	0.05633	0.04005	0.02223	0.01695
599	-0.000266569	-0.000468397	0.000164586	0.000164408	-0.00024584	0.000667196	0.000598534	0.000405734	0.00152	0.00296	0.01558	0.0304	0.04292	0.05749	0.06334	0.06071	0.05386	0.0383	0.02112	0.01599
599.5	-0.000343368	-0.000509559	0.000161795	0.000254868	-0.000257066	0.00048087	0.000448321	0.000586536	0.00135	0.00289	0.01496	0.02932	0.04124	0.05504	0.06086	0.05809	0.05152	0.03668	0.02012	0.01517
600	-0.000248038	-0.000323293	-2.26299e-05	0.000263481	-0.000120336	0.000475406	0.000482296	0.000732115	0.00121	0.00266	0.0144	0.02821	0.03961	0.05294	0.05823	0.05566	0.04938	0.03516	0.01909	0.01432
600.5	-7.15128e-05	-0.000290862	-0.000203491	0.000196304	-0.000162923	0.000519121	0.000649852	0.000748331	0.00116	0.00247	0.01389	0.02705	0.03802	0.05091	0.05574	0.05326	0.04733	0.03354	0.01818	0.01359
601	-0.000190127	-0.000364751	-0.000154667	0.000163398	-0.000211806	0.000540266	0.00062348	0.000690895	0.00111	0.0025	0.01336	0.02606	0.03663	0.04857	0.05343	0.05095	0.04533	0.03205	0.01719	0.01274
601.5	-0.000267163	-0.000326856	-0.000128177	0.00032745	-0.000315215	0.000553155	0.000457587	0.000537712	0.00123	0.00236	0.01276	0.02492	0.03526	0.04657	0.05112	0.04866	0.04318	0.03063	0.01644	0.01194
602	-0.000367424	-0.000387618	-0.000152232	0.000385599	-0.00035501	0.000581428	0.000547631	0.000580596	0.00122	0.00234	0.01235	0.02395	0.03351	0.04475	0.04897	0.04655	0.04116	0.02929	0.01564	0.01133
602.5	-0.00040615	-0.000553393	-0.000123366	0.000348655	-0.000351684	0.000497264	0.000507242	0.000674442	0.000990785	0.00234	0.01192	0.02304	0.03187	0.04277	0.04694	0.0446	0.03944	0.02791	0.01462	0.01078
603	-0.000289971	-0.000517458	-0.000200521	0.000239425	-0.000435314	0.000400745	0.00038744	0.000585585	0.000901572	0.00216	0.01135	0.022	0.03051	0.04118	0.04484	0.0425	0.0377	0.02655	0.01404	0.01018
603.5	-0.000264372	-0.000382154	-0.000254928	0.000264669	-0.000316343	0.000481345	0.000446658	0.000536762	0.001	0.00214	0.01091	0.02105	0.02912	0.03954	0.04282	0.0406	0.03606	0.02539	0.01327	0.00944
604	-0.000221131	-0.000475406	-0.000195354	0.000403061	-0.000273756	0.000565213	0.000460913	0.000547453	0.000947129	0.00208	0.01059	0.0203	0.02796	0.03763	0.04094	0.03895	0.03445	0.02417	0.01248	0.00891
604.5	-0.000299297	-0.000554996	-0.000112971	0.000349724	-0.000421593	0.000641596	0.000540741	0.000547453	0.000741441	0.00195	0.01006	0.01955	0.02685	0.03596	0.03908	0.03724	0.03285	0.02313	0.01188	0.00842
605	-0.000241504	-0.000599068	-0.000110061	0.000336835	-0.000283735	0.000561708	0.000489898	0.000512231	0.000777435	0.00185	0.00947	0.01874	0.02569	0.03464	0.0373	0.03545	0.03124	0.02203	0.01135	0.00802
605.5	-0.000143323	-0.000661078	-3.97359e-05	0.000307315	-0.000234436	0.000460913	0.000583507	0.000375442	0.000854649	0.0018	0.00912	0.01788	0.02451	0.03322	0.03563	0.03353	0.02971	0.02086	0.01072	0.0076
606	-0.000197551	-0.000415	-2.86289e-05	0.000139402	-0.000368552	0.000542939	0.000575072	0.000371879	0.000733006	0.00173	0.00874	0.01704	0.02344	0.0317	0.03393	0.03177	0.02816	0.01993	0.01015	0.00716
606.5	-0.000173318	-0.000396944	-0.000102933	0.000186504	-0.00040906	0.000558857	0.000235327	0.00053005	0.000659118	0.0017	0.00844	0.01634	0.02258	0.03017	0.03233	0.03029	0.02682	0.01908	0.00958	0.007
607	-0.000301613	-0.000504153	-0.000262768	0.000224636	-0.000393321	0.000614511	0.000400745	0.000495779	0.000700933	0.0016	0.00816	0.0156	0.02145	0.02881	0.03087	0.02897	0.0257	0.0181	0.00907	0.00669
607.5	-0.000445648	-0.000414584	-0.00032745	0.000243227	-0.000582319	0.000561946	0.000534208	0.000465012	0.000672244	0.0014	0.00779	0.01489	0.02036	0.02767	0.02953	0.02771	0.02446	0.01721	0.0088	0.00625
608	-0.000239841	-0.000394508	-0.00019963	0.000245365	-0.000428958	0.000455389	0.000431631	0.000294961	0.000524348	0.0013	0.00738	0.01434	0.0195	0.02641	0.02822	0.02641	0.023	0.01634	0.00833	0.00597
608.5	-4.32997e-05	-0.000462457	-0.00014059	0.000329767	-0.000159657	0.000419039	0.000405259	0.000408823	0.000595208	0.00128	0.00707	0.01388	0.01874	0.02506	0.02693	0.025	0.02188	0.01543	0.0077	0.00559
609	-6.6583e-05	-0.000498154	-6.2544e-05	0.000393855	-0.00030981	0.000463764	0.000434541	0.000508133	0.000654128	0.00129	0.00689	0.01315	0.01776	0.02383	0.02554	0.02382	0.02099	0.01474	0.00726	0.00522
609.5	-0.000174446	-0.000476	4.09833e-06	0.000220834	-0.000180861	0.000440719	0.000534683	0.000339033	0.000669631	0.00119	0.00649	0.01261	0.01683	0.02271	0.02425	0.02258	0.01997	0.01401	0.00703	0.005
610	-0.00016423	-0.000519834	-4.88235e-05	0.000257304	-0.000138215	0.000384114	0.000391836	0.000464121	0.000605186	0.00118	0.00622	0.01206	0.01604	0.02175	0.02311	0.02151	0.01905	0.01327	0.00673	0.00484
610.5	-6.41477e-05	-0.000533376	-7.41262e-05	0.000228912	-0.000379422	0.000437868	0.000317175	0.0005743	0.000627578	0.000993636	0.0059	0.01145	0.01522	0.02079	0.02189	0.02056	0.018	0.01257	0.0063	0.00457
611	-0.000152351	-0.000562005	-0.000232892	9.40833e-05	-0.000403952	0.000454736	0.000440422	0.000508786	0.000540741	0.000946476	0.00558	0.01109	0.01451	0.01982	0.02083	0.01938	0.01704	0.01206	0.00596	0.00429
611.5	-0.000270727	-0.000551789	-0.000192859	0.000172486	-0.00041108	0.000382451	0.000429255	0.000341705	0.000401042	0.00104	0.00535	0.01073	0.01381	0.01873	0.01984	0.01831	0.01639	0.01158	0.00565	0.00424
612	-0.0001928	-0.000402586	-0.000156212	0.00026752	-0.000343665	0.000377462	0.00028908	0.000288546	0.000384114	0.000926578	0.00511	0.01023	0.01318	0.01798	0.01901	0.0173	0.01565	0.0109	0.00555	0.00407
612.5	-0.00027239	-0.000287299	-0.000263837	0.000293535	-0.000351684	0.00066482	0.000331846	0.000280587	0.000370572	0.000953841	0.00501	0.00967	0.01261	0.01725	0.01813	0.01644	0.01484	0.01038	0.00534	0.00369
613	-0.000405972	-0.000282547	-0.000273934	0.000285695	-0.00036677	0.000647001	0.000313255	0.000228972	0.000481345	0.00089397	0.00475	0.00922	0.01193	0.01642	0.01721	0.01558	0.01399	0.00989	0.00496	0.00361
613.5	-0.000383164	-0.000287061	-0.000137027	0.000273044	-0.000370809	0.000459013	0.000343012	0.000212044	0.00050938	0.000769773	0.00453	0.00886	0.01133	0.0157	0.01625	0.01461	0.01332	0.00931	0.00463	0.00359
614	-0.000382451	-0.000324718	-0.000173318	0.000222735	-0.000401398	0.000565213	0.00041007	0.000348061	0.000561649	0.000749043	0.00435	0.00848	0.01076	0.01492	0.01527	0.01383	0.01249	0.00899	0.00439	0.00318
614.5	-0.000151638	-0.000267282	-0.000236574	0.000203491	-0.000530347	0.000604473	0.000358574	0.000416782	0.000546206	0.000740787	0.00415	0.00803	0.01011	0.01445	0.01453	0.01314	0.01178	0.00858	0.00418	0.00298
615	-0.000165715	-0.000300188	-0.000163933	0.000278211	-0.000456934	0.00042094	0.000454201	0.000306127	0.000538841	0.000769297	0.00392	0.00772	0.00961	0.01381	0.01381	0.01257	0.01123	0.00805	0.00395	0.00288
615.5	-0.000230754	-0.000492928	-0.000179673	0.000409773	-0.000115703	0.000372769	0.000468991	0.000340042	0.000483246	0.000753617	0.00375	0.00737	0.00924	0.01301	0.01316	0.01192	0.01055	0.00771	0.00386	0.00284
616	-6.46823e-05	-0.000374076	-0.000139105	0.000378056	-8.92722e-05	0.00042878	0.000342299	0.000328044	0.000370097	0.000700814	0.00373	0.00698	0.00886	0.01247	0.01251	0.0112	0.01003	0.00726	0.00371	0.00278
616.5	-0.000182583	-0.000356376	-0.000143441	0.000239663	-0.000160963	0.000435254	0.000315927	0.000260867	0.000374848	0.000711386	0.00362	0.00667	0.00861	0.01186	0.01182	0.01066	0.00972	0.00682	0.00346	0.00268
617	-0.000298524	-0.000463883	-0.000191493	0.000219171	-0.000238237	0.000551255	0.000376096	0.000337785	0.000345388	0.000674204	0.0034	0.00641	0.00806	0.01123	0.01112	0.01006	0.00924	0.00654	0.00321	0.00272
617.5	-0.000227724	-0.000497442	-0.000263362	0.000210143	-0.000348952	0.000602038	0.000404606	0.000259264	0.00042385	0.000929785	0.00327	0.00617	0.00756	0.01076	0.01054	0.0095	0.00873	0.0062	0.00307	0.00267
618	-8.29169e-05	-0.000529813	-0.000223982	0.000373601	-0.000385421	0.000402764	0.000372532	0.000247622	0.000490611	0.000856372	0.00312	0.00596	0.00721	0.01038	0.01008	0.00894	0.00812	0.00588	0.00292	0.00249
618.5	-0.000206342	-0.000445767	1.7403e-05	0.000339211	-0.000359584	0.000423078	0.000391717	0.000228378	0.000421296	0.000578399	0.00287	0.00578	0.00675	0.0099	0.00957	0.00849	0.00764	0.00545	0.00259	0.00223
619	-0.000329173	-0.000481702	-0.000159716	0.000126989	-0.000355069	0.000612611	0.000437511	0.000160191	0.0003875	0.000549651	0.00271	0.00551	0.00629	0.0094	0.00908	0.00817	0.00734	0.00522	0.00263	0.00198
619.5	-0.000231763	-0.000469823	-0.000332618	0.000213885	-0.000328995	0.000625856	0.00052126	0.00021246	0.000306899	0.000583328	0.00267	0.00533	0.0061	0.00904	0.00848	0.00779	0.00686	0.00499	0.00271	0.00202
620	-0.000227962	-0.00041405	-0.000156627	0.000411674	-0.000304939	0.000460082	0.00023503	0.000320857	0.000358039	0.000478138	0.00251	0.00497	0.00581	0.0086	0.00807	0.00721	0.00636	0.00468	0.00248	0.00212
620.5	-0.000248632	-0.000456458	-6.37319e-05	0.000418801	-0.000317353	0.000471604	0.000421652	0.000345863	0.000351803	0.000245484	0.00243	0.00479	0.00543	0.00835	0.00769	0.00682	0.006	0.00448	0.00237	0.00217
621	-0.000302563	-0.000558382	-1.47896e-05	0.000322105	-0.000463289	0.000468516	0.000361544	0.000347645	0.000344378	0.00037075	0.00244	0.00462	0.00525	0.00793	0.00724	0.00625	0.00585	0.00427	0.00231	0.00217
621.5	-0.000325371	-0.000666839	-5.16151e-05	0.000283972	-0.00056254	0.000561827	0.00025962	0.000224873	0.000346813	0.000434482	0.00233	0.00444	0.00475	0.00757	0.00701	0.00589	0.00557	0.00406	0.00219	0.00198
622	-0.000328935	-0.000570083	-9.69937e-05	0.000310225	-0.000549532	0.000462339	0.000328995	0.000208539	0.000204144	0.000386431	0.00219	0.00429	0.00445	0.00712	0.00666	0.00552	0.0052	0.00385	0.00204	0.00193
622.5	-0.000196363	-0.000467922	-5.03678e-05	0.00028326	-0.000501243	0.000344556	0.000331846	0.000321095	0.000224339	0.000363029	0.0021	0.00401	0.00454	0.007	0.00628	0.00516	0.00482	0.0036	0.00195	0.00199
623	-0.000134532	-0.000483127	-8.76091e-05	0.000203907	-0.000352575	0.000294723	0.000360771	0.000213826	0.000277498	0.000267342	0.00187	0.00389	0.00431	0.00681	0.00592	0.00498	0.00453	0.00352	0.00177	0.00171
623.5	-0.000289971	-0.000430265	-0.000127998	0.000144154	-0.000352159	0.000257007	0.000527674	0.000215132	0.000175159	1.36017e-05	0.00171	0.0039	0.004	0.0064	0.00548	0.0048	0.00431	0.00343	0.00165	0.00149
624	-0.00020753	-0.000540741	-0.000203907	0.000380253	-0.000440303	0.000458656	0.00048283	0.000286764	0.000111249	4.12802e-05	0.00164	0.00372	0.00388	0.00612	0.00528	0.00443	0.00414	0.00331	0.0016	0.00161
624.5	-0.000115703	-0.000643615	-0.000282488	0.000370453	-0.000434957	0.000516745	0.000318244	0.000320204	0.000140293	0.000212519	0.00159	0.00351	0.00363	0.00589	0.00509	0.00425	0.00397	0.00304	0.00164	0.00165
625	-0.000327035	-0.000448796	-0.000249998	0.000274469	-0.000395993	0.0006432	0.000320145	0.000245662	0.000308562	0.000302742	0.0016	0.00339	0.00352	0.00569	0.00476	0.00408	0.00369	0.0028	0.00164	0.00164
625.5	-0.000301851	-0.000358039	-0.000128949	0.000412862	-0.000445767	0.000713821	0.000439768	0.000195354	0.000285576	0.000422722	0.00162	0.00327	0.00325	0.00559	0.00453	0.00373	0.00343	0.00275	0.00137	0.00164
626	-2.82725e-05	-0.000414525	-0.000231585	0.000351684	-0.000492809	0.000527793	0.000380016	0.000255759	0.000160904	0.000421118	0.00167	0.00324	0.00307	0.00533	0.00435	0.00354	0.00316	0.00263	0.00139	0.00144
626.5	-9.03414e-05	-0.000408823	-0.000301791	0.000203194	-0.000457231	0.000458597	0.000341349	0.000216796	0.000207767	0.000340517	0.00165	0.00318	0.00297	0.00509	0.00412	0.00324	0.00305	0.0025	0.00151	0.00152
627	-0.000191849	-0.000482177	-0.000227546	0.000192681	-0.000417079	0.000434185	0.00044743	0.000371047	0.000300485	0.000540088	0.00168	0.00298	0.00281	0.00502	0.00389	0.00289	0.003	0.00235	0.00128	0.00164
627.5	-0.000131206	-0.000601622	-0.000282428	0.000255165	-0.000497858	0.000420761	0.00044743	0.000322105	0.000270074	0.000680025	0.00169	0.00294	0.00271	0.00474	0.00357	0.00265	0.00281	0.00217	0.00119	0.00153
628	-0.00022226	-0.000556719	-9.67561e-05	0.000270371	-0.000372769	0.000366652	0.000301138	0.00030589	0.000297752	0.000342181	0.00153	0.00293	0.00269	0.00458	0.00339	0.00252	0.0026	0.00202	0.0012	0.00141
628.5	-0.000200165	-0.000541335	-8.78467e-05	0.000261105	-0.000384411	0.000246612	0.000440481	0.000440065	0.000200818	0.000108635	0.00123	0.00278	0.00254	0.00443	0.00328	0.00255	0.00243	0.00196	0.00124	0.00141
629	-0.000168031	-0.000531594	-0.000317353	0.000249701	-0.000554403	0.000412802	0.000481939	0.000358158	-5.52977e-05	0.000159063	0.0012	0.00257	0.00227	0.00423	0.0032	0.00245	0.00231	0.0017	0.00116	0.0014
629.5	-0.000205154	-0.000369028	-0.000309928	0.000154905	-0.000534624	0.000604117	0.000253977	0.000319907	-0.000116	0.000192443	0.0013	0.00251	0.00208	0.00401	0.00309	0.00222	0.00222	0.00155	0.001	0.00128
630	-0.000191077	-0.000429315	-0.000178129	0.000175337	-0.000392786	0.000441669	0.000198917	0.000275598	-3.57564e-05	0.00030684	0.00131	0.00241	0.0021	0.00389	0.00292	0.00203	0.00212	0.00167	0.000925153	0.00132
630.5	-0.000170645	-0.000573528	-7.63833e-05	0.000261521	-0.000357683	0.00033731	0.000275182	0.000266985	7.60269e-05	0.000250235	0.00129	0.00232	0.002	0.0038	0.00271	0.0019	0.00198	0.00172	0.0011	0.00146
631	-0.000294842	-0.00052025	-5.01302e-05	0.000272331	-0.00046418	0.000436442	0.000304939	0.000344319	0.000270608	-6.54544e-05	0.000998269	0.00224	0.00179	0.0036	0.00252	0.00178	0.00194	0.0016	0.00102	0.0013
631.5	-0.000225408	-0.000628826	-0.000192503	0.000396587	-0.000452004	0.000488235	0.000329707	0.000268351	0.000255878	-9.50336e-07	0.000984608	0.00223	0.0018	0.00356	0.00218	0.00175	0.00173	0.00138	0.000944753	0.00115
632	-6.17719e-05	-0.000609166	-0.000282012	0.000421177	-0.000483246	0.000427176	0.000527199	0.000215132	0.000149797	0.000348417	0.00123	0.00233	0.00172	0.00356	0.0019	0.00151	0.00162	0.00131	0.000839088	0.00117
632.5	-0.000124138	-0.000422187	-0.000146352	0.000135067	-0.000547275	0.00040906	0.000554581	0.000245721	0.00013673	0.000146174	0.00121	0.00226	0.00155	0.00346	0.00187	0.00129	0.00149	0.00142	0.000762467	0.00113
633	-0.000334162	-0.000302445	-5.17933e-05	0.000212697	-0.000388985	0.0004779	0.000335469	0.000147065	0.000225408	4.34779e-05	0.00108	0.00216	0.00154	0.00335	0.00181	0.0013	0.00123	0.00136	0.00089587	0.00101
633.5	-0.000408348	-0.00048776	-0.000129899	0.000435135	-0.000399023	0.00039047	0.000342834	0.00015734	0.000209906	0.00024091	0.00101	0.00207	0.00128	0.00319	0.00188	0.00108	0.00128	0.00124	0.000670403	0.000906443
634	-0.000391539	-0.000466912	-0.000217508	0.000206282	-0.000540326	0.000375917	0.000492215	0.000227546	0.000244177	0.000168566	0.00092438	0.00191	0.00117	0.00305	0.00179	0.00103	0.0012	0.000975105	0.000719345	0.00102
634.5	-0.000282309	-0.000352872	-0.000158766	2.17389e-05	-0.000421177	0.00044743	0.000563668	0.000200343	0.000118376	0.000193631	0.00093424	0.00186	0.00126	0.00295	0.00164	0.00117	0.00111	0.000854352	0.000659533	0.000998863
635	-0.000133166	-0.000425216	-7.54924e-05	0.000267401	-0.000466081	0.000408585	0.000332796	0.000281537	-1.00379e-05	0.000267223	0.00102	0.00197	0.00138	0.0029	0.00163	0.000917966	0.00116	0.00104	0.00048776	0.00101
635.5	-5.3397e-05	-0.000614036	-0.0001318	0.000372116	-0.000484493	0.000340696	0.000303276	0.000317056	0.000133938	0.000309928	0.000928538	0.00199	0.00144	0.00283	0.00149	0.000701111	0.00109	0.00104	0.000713287	0.00105
636	-4.19336e-05	-0.000722196	-0.000144451	0.000284804	-0.000358158	0.000380966	0.000324243	0.000355782	0.000172724	0.00023206	0.001	0.002	0.0012	0.00258	0.00146	0.000537653	0.000961622	0.00105	0.000661969	0.000869558
636.5	-0.000250354	-0.000618669	-0.000318422	0.000162626	-0.000673551	0.000464536	0.000257957	0.000263124	0.000198205	0.000217033	0.000984252	0.00179	0.00115	0.00242	0.00142	0.000308087	0.000932042	0.00103	0.000609522	0.000966433
637	-0.000250592	-0.00039136	-0.000235327	0.000263362	-0.000717148	0.000394984	0.000448796	0.000157815	0.000267045	0.000107923	0.000883932	0.00171	0.00127	0.0026	0.00144	0.000406447	0.000922123	0.000990963	0.000534861	0.00115
637.5	-0.000146055	-0.000377699	-6.49793e-05	0.000291813	-0.000493759	0.000431215	0.000427176	0.000249285	0.000269896	3.08265e-05	0.000838375	0.00182	0.00114	0.0026	0.0013	0.000551255	0.000685727	0.000825545	0.000563253	0.00117
638	-0.000359049	-0.000512528	-0.000124672	0.000133938	-0.000639398	0.000409773	0.000192265	0.000244296	0.000156033	2.459e-05	0.000731818	0.00158	0.00102	0.00236	0.00114	0.000537831	0.000642546	0.000783137	0.000704199	0.0011
638.5	-0.000235802	-0.000476831	-0.000180148	0.000188107	-0.000712158	0.00032448	0.000310701	0.000279399	8.07192e-05	0.000112258	0.000747855	0.00135	0.00101	0.0022	0.00105	0.000502787	0.000721721	0.000868964	0.000753914	0.000930261
639	-0.0001239	-0.000293654	-0.000193987	0.000334281	-0.000726295	0.000402883	0.000374848	0.000375739	0.000168625	0.000292466	0.000830653	0.00147	0.000861361	0.00244	0.00088803	0.000453904	0.000773277	0.000905077	0.000582972	0.00093329
639.5	-0.000283497	-0.000222973	-0.000175278	0.000307256	-0.000561708	0.000494828	0.000279696	0.00041898	0.000183474	0.000283438	0.00074548	0.00162	0.000684955	0.00256	0.000967146	0.000423494	0.000709486	0.000942971	0.000365464	0.00101
640	-0.000259204	-0.000384886	-7.99471e-05	0.000200818	-0.00044357	0.000358574	0.000404546	0.000395578	1.36017e-05	0.000153064	0.000605305	0.00162	0.000808974	0.00232	0.00121	0.000460022	0.000675867	0.000894267	0.000512469	0.00101
640.5	-0.000349249	-0.000376333	-4.03893e-05	0.000243583	-0.000420108	0.000431453	0.00040912	0.000257898	-5.50007e-05	0.000122475	0.000593307	0.00169	0.000905433	0.00209	0.001	0.000391242	0.000671472	0.000799471	0.000587605	0.00092046
641	-0.00036285	-0.000443154	-0.000131859	0.000308978	-0.000412981	0.000421712	0.00044844	0.00028225	0.000269717	0.000178604	0.000592654	0.00152	0.000815448	0.00208	0.000790264	0.000170348	0.000503678	0.000780048	0.000497798	0.00101
641.5	-9.26578e-05	-0.000574954	-0.000168091	0.00029799	-0.000653831	0.000296861	0.00038055	0.000364692	0.000344735	0.000132394	0.00063625	0.0015	0.000805588	0.00213	0.000699626	6.90776e-05	0.00032359	0.000560639	0.000430265	0.00114
642	-0.000150331	-0.000580953	-0.000253562	0.000291338	-0.000721187	0.000394984	0.000186563	0.000250889	0.000135304	8.37484e-06	0.000714594	0.00157	0.00079656	0.00195	0.000523398	0.000133879	0.000337904	0.000605721	0.000432938	0.00104
642.5	-0.000269005	-0.000387262	-0.000284863	0.000286289	-0.000616709	0.000359524	0.000163398	0.000173793	7.14534e-05	5.88615e-05	0.000717563	0.00154	0.00073663	0.00201	0.000621579	-2.16796e-05	0.000447311	0.000810162	0.000270311	0.000985083
643	-0.000196779	-0.000310641	-0.000191136	0.000259798	-0.000553452	0.000412565	0.000187691	0.000155974	9.12323e-05	0.000180683	0.000729621	0.00153	0.000734016	0.00213	0.000875676	-0.000180326	0.000416426	0.000607681	0.000172605	0.00106
643.5	-0.000313492	-0.000341705	-1.47896e-05	0.000275776	-0.000483068	0.000450281	0.000341824	0.000274885	0.000144629	0.000138215	0.000685727	0.00147	0.000666661	0.00211	0.000785691	-0.00019274	0.0002734	0.000523101	0.00048972	0.0011
644	-0.000375917	-0.000356198	9.16481e-05	0.000145401	-0.000491562	0.000433829	0.000388153	0.000231585	8.82031e-05	5.52383e-05	0.00066577	0.00142	0.000665354	0.00195	0.000857144	-0.000132691	0.000254987	0.000486632	0.000416901	0.00103
644.5	-0.000153895	-0.000338082	2.82131e-05	0.000111724	-0.000438521	0.000488948	0.000249166	0.000293357	7.21662e-05	5.86239e-05	0.000762645	0.00151	0.000560639	0.00178	0.00074049	-1.88285e-05	3.98547e-05	0.000410427	0.000286051	0.000962334
645	-0.000187988	-0.000162567	-0.000142372	0.000241445	-0.000400507	0.000487879	0.000206045	0.000440125	0.00014558	4.66259e-05	0.00059396	0.00131	0.000369324	0.00189	0.000492749	-6.48011e-05	-1.93631e-05	0.000547513	0.00030779	0.00092539
645.5	-0.000297752	-0.000248572	-0.000251958	0.000209371	-0.000430443	0.000513597	0.000218934	0.000430799	0.000182524	1.4255e-06	0.000508727	0.00108	0.000562065	0.00191	0.00054579	-0.000287358	2.07886e-05	0.000556303	0.000293476	0.000868845
646	-0.000180148	-0.000424563	-0.000297218	0.00019862	-0.000506054	0.00052904	0.000269123	0.000427414	0.00013667	2.10856e-05	0.000689707	0.00119	0.000604355	0.00193	0.000613026	-0.000288724	0.000212281	0.000416663	0.000361781	0.000817111
646.5	-0.0001239	-0.000547453	-0.000352931	0.000247147	-0.000475228	0.000478494	0.000279577	0.000473327	0.000157934	0.000145223	0.000771792	0.00136	0.000522923	0.00195	0.000564322	-0.000195354	0.000274113	0.000351446	0.000407813	0.000759438
647	-0.00012984	-0.000543711	-0.000274707	0.00021442	-0.000535277	0.000377937	0.000328579	0.00058511	0.000149143	0.000131859	0.00074447	0.00121	0.000432047	0.00188	0.000545374	-0.000155558	-6.47417e-06	0.000409654	0.000315393	0.000797986
647.5	-0.000239188	-0.000261699	-0.000121999	9.25984e-05	-0.000569608	0.000372769	0.000276251	0.000150985	8.48175e-05	5.95742e-05	0.00070022	0.00119	0.000456043	0.00182	0.000601622	-0.000158172	-6.73551e-05	0.000445648	0.000246909	0.000841464
648	-0.000289199	-0.000191255	-0.000305593	0.000131325	-0.000581903	0.000490611	0.000120812	-6.38507e-05	2.73816e-05	4.09833e-06	0.000637854	0.00119	0.000348417	0.00175	0.000466081	-0.000207292	-0.00011505	0.000618728	0.0002734	0.000995418
648.5	-0.000161973	-0.000345744	-0.000515498	0.000263837	-0.000798461	0.000494769	0.000309453	0.000258907	0.000259858	-5.999e-06	0.000594792	0.00108	0.000275835	0.00184	0.000452598	-0.000166784	-0.000135364	0.000592951	0.000247147	0.000943625
649	-1.94819e-05	-0.000265975	-0.000369028	0.000189355	-0.000821982	0.000515439	0.000383223	0.000402764	0.000165002	0.000162983	0.000713049	0.00123	0.000477188	0.00185	0.000333331	-0.000167259	-2.76785e-05	0.00047499	0.000215845	0.00078575
649.5	-0.000133463	-0.000238297	-0.000245306	0.000145698	-0.000659771	0.00042587	0.000250473	0.000354416	0.000107923	2.70846e-05	0.000538425	0.00135	0.000454498	0.00174	0.000263718	-0.000229684	6.61078e-05	0.000399973	0.000238119	0.000925865
650	-0.000238594	-0.0003442	-0.000229269	0.000231348	-0.000671294	0.000276489	0.000267698	0.000276429	0.000168804	-3.80135e-05	0.0003973	0.00123	0.000461745	0.00163	0.000293298	-0.000337607	0.000154727	0.000115169	9.74095e-05	0.00102
650.5	-7.40668e-05	-0.000371463	-0.000254393	0.000317591	-0.000654782	0.000359108	0.000264609	0.00023503	9.06977e-05	7.17504e-05	0.000533317	0.00115	0.000518587	0.00158	0.000269123	-0.000305414	7.28195e-05	0.000137977	0.000135661	0.000889456
651	-2.09668e-05	-0.000397597	-0.000317769	0.000366889	-0.000747974	0.000398547	0.000374433	0.00023408	0.000259323	-2.459e-05	0.00054674	0.00115	0.000177297	0.00139	0.000279993	-0.000334103	-8.68964e-05	0.000290268	0.000252908	0.00085756
651.5	-0.000132572	-0.000547691	-0.000146708	0.00029205	-0.000628885	0.000540266	0.000376036	0.000199392	0.000222795	-0.000124197	0.000582853	0.00112	0.000170882	0.00134	0.000325015	-0.000317888	-0.000129186	0.000300841	6.49793e-05	0.000803866
652	4.35967e-05	-0.000558976	-6.8246e-05	0.000162567	-0.000614571	0.000403418	0.000439115	0.000107982	4.89423e-05	-7.46608e-05	0.000594079	0.00103	0.000314383	0.00158	0.000393202	-0.000402052	-7.09189e-05	0.000259798	0.000172902	0.000853877
652.5	0.000247563	-0.000454855	-0.000162745	0.000207827	-0.000713406	0.000308503	0.000476356	0.000179732	0.000147777	-1.27108e-05	0.00058808	0.00107	0.000191968	0.00178	0.000250057	-0.000439887	-7.90561e-05	0.00031367	0.000360474	0.000958177
653	7.91155e-05	-0.000524823	-0.000103171	0.000128949	-0.000548938	0.000451053	0.000449093	0.000210856	0.000240198	-4.81108e-05	0.000632746	0.00117	0.000325906	0.00189	0.000155083	-0.000293832	-0.000154489	0.000227012	0.000394924	0.000936497
653.5	-0.000139462	-0.000427473	-0.000103112	-4.03893e-06	-0.000529575	0.000396409	0.000441491	0.000201234	0.000186504	-0.000226596	0.000543889	0.00119	0.000452776	0.00178	0.000211806	-0.000405497	-0.000122059	-0.000120099	0.000263956	0.000752845
654	-8.18477e-05	-0.000413456	-0.00015051	8.83813e-05	-0.000612135	0.000457231	0.000443391	0.000258729	0.000112021	-0.000295317	0.000470476	0.0012	0.000373542	0.00163	0.000175159	-0.000411199	-9.16481e-05	1.17604e-05	0.000177238	0.000780345
654.5	-0.000230041	-0.000452182	-0.000196244	0.000282072	-0.000607146	0.000530288	0.00042189	0.000167259	0.000117248	-0.000173733	0.000535336	0.00106	0.000319432	0.00156	0.000189533	-0.000378828	-9.96071e-05	0.000296743	0.000149143	0.000753082
655	-0.000419633	-0.000379125	-0.000295792	0.000394746	-0.000685846	0.000235683	0.000465368	0.000177119	8.61242e-06	-6.33756e-05	0.00060477	0.000977599	0.000167794	0.00154	0.00018686	-0.00042979	-1.31859e-05	0.000304167	0.000130909	0.00061558
655.5	-0.000309275	-0.00018787	-0.000257007	0.000384708	-0.000732531	0.000115585	0.000469407	0.000289556	-1.57399e-05	-4.62101e-05	0.000604711	0.00114	0.000321392	0.00153	0.000154845	-0.000509262	-8.49957e-05	0.000233129	0.000134473	0.000643259
656	-0.000200046	-0.00030981	-0.000236456	0.000310404	-0.000759794	0.000360593	0.000478554	0.000303217	0.000135601	-4.90611e-05	0.000502075	0.00109	0.000262055	0.0015	0.000150331	-0.000549413	-7.09189e-05	6.36131e-05	0.000103349	0.000680975
656.5	-0.000153539	-0.00059592	-0.00025368	0.000340874	-0.000700457	0.000360059	0.000403715	0.000397241	1.81158e-05	-0.00014457	0.000346279	0.000911194	0.000204382	0.00157	8.66588e-05	-0.000351446	-0.000131919	-7.12752e-07	0.00016227	0.000583091
657	-9.81222e-05	-0.000455686	-5.4585e-05	0.000149797	-0.000719167	0.000286289	0.000217271	0.000452063	-7.51954e-05	-0.000155321	0.00037568	0.000920044	0.000193809	0.00169	-9.80034e-06	-0.000363147	-0.000302801	7.10376e-05	0.000201887	0.000576676
657.5	-7.06813e-05	-0.000377581	-0.000169397	8.42236e-05	-0.000775593	0.000384649	0.000252611	0.00021828	6.61078e-05	-0.000125682	0.000393617	0.00105	0.000158647	0.00161	0.000140234	-0.000536168	-0.000167913	0.000199095	0.000145461	0.00091553
658	-0.000185019	-0.000397894	-0.000338142	0.00029793	-0.000694221	0.000566816	0.000312304	0.000252255	7.06813e-05	-6.9434e-05	0.000375442	0.0011	0.000115347	0.00148	0.000149084	-0.000426939	-9.87756e-05	0.000214182	0.00016714	0.00101
658.5	-0.000259917	-0.000365345	-0.000119208	0.000344735	-0.000719108	0.000541098	0.000133463	0.000444876	5.70796e-05	-1.91255e-05	0.000475525	0.00106	-1.77594e-05	0.00148	9.95477e-05	-0.000513835	-0.000240198	0.000251542	0.00018787	0.000817052
659	-0.000262887	-0.000360118	-0.000115822	0.000235208	-0.000661434	0.000374848	-4.5141e-05	0.000388153	0.000121999	-7.15722e-05	0.000472852	0.000995953	0.000166071	0.00138	-1.19386e-05	-0.000806479	-0.000510568	0.000239307	0.000173258	0.000629895
659.5	-0.000235921	-0.000260808	-0.000197195	0.000232357	-0.000530288	0.000533911	0.000196244	0.000376452	0.000185791	-0.000118673	0.000467387	0.00108	0.000328104	0.00138	-0.00017011	-0.000860589	-0.000311354	0.000236218	0.000227843	0.000523398
660	-0.000255759	-0.000345625	-0.000256056	0.000234258	-0.000603998	0.000620332	0.000412327	0.000193809	0.00021537	-6.98497e-05	0.00048675	0.0012	0.000171595	0.00142	-8.49363e-05	-0.000690538	-0.000108635	0.000269242	0.000228318	0.00070711
660.5	-0.000273341	-0.000371166	-0.000257244	0.00020361	-0.000607621	0.000518349	0.000473802	0.000160785	0.000194403	-0.000105547	0.000401755	0.000949861	0.00020557	0.00134	4.14584e-05	-0.000618431	-0.000112021	0.00025172	0.000161082	0.00093032
661	-0.00013275	-0.000392192	-0.000105012	0.000160844	-0.000494472	0.000587367	0.000462754	0.000280943	9.26578e-05	-6.43853e-05	0.000461388	0.000823229	0.000298168	0.00126	0.000179495	-0.000593129	-0.000131622	6.36725e-05	0.000236456	0.000850729
661.5	-0.000267163	-0.000602454	-0.000210975	7.48984e-05	-0.00050843	0.000594554	0.000212994	0.000250117	-6.71175e-06	8.68964e-05	0.000555412	0.00111	5.26249e-05	0.00128	0.000237644	-0.000639458	-0.000203907	-9.23608e-05	0.000206995	0.000748093
662	-0.000269836	-0.000588436	-0.000343547	9.50336e-05	-0.000609047	0.00062936	0.000127701	9.76471e-05	-0.000118198	7.10376e-05	0.000566935	0.00108	3.15393e-05	0.00132	9.18857e-05	-0.000705565	-0.000147659	0.000156746	0.000224458	0.000664285
662.5	-0.000175515	-0.000527437	-0.000214241	0.000353406	-0.00065597	0.000512469	0.000148728	4.69229e-05	-5.22685e-06	1.86504e-05	0.000559748	0.001	0.000186207	0.00149	5.69608e-05	-0.000770248	-5.88615e-05	0.000184484	2.3699e-05	0.000601741
663	-0.000110536	-0.000445827	-0.000167378	0.000441788	-0.000504272	0.000389579	0.000300366	0.000117485	0.000105784	-4.50816e-05	0.000486038	0.00106	4.21118e-05	0.00141	-2.13826e-06	-0.0008202	-1.31265e-05	7.13346e-05	-4.06863e-05	0.000784028
663.5	-0.000175278	-0.0004052	-0.000140709	0.000291991	-0.000498333	0.000394271	0.000448262	0.000208361	0.000192443	-0.000176406	0.000487938	0.000965661	-4.75168e-07	0.00142	-6.3138e-05	-0.00067361	-9.21232e-05	0.000138809	8.23229e-05	0.000789551
664	-0.000239247	-0.000497501	-0.000186919	0.000170882	-0.000634884	0.000475643	0.000145698	0.000353882	0.000202243	-0.000213529	0.000379303	0.00106	3.64098e-05	0.00156	-4.40125e-05	-0.000729977	-0.000346516	0.000121821	7.34729e-05	0.000620332
664.5	-0.000267876	-0.000464952	-0.000154667	0.00010026	-0.000637201	0.000443688	0.000166725	0.000365345	0.000103587	-8.80249e-05	0.000301138	0.00104	4.21118e-05	0.00138	0.000136848	-0.000734254	-0.000526724	0.000212519	3.49249e-05	0.000776781
665	-0.000283913	-0.000378353	-7.00279e-05	4.1399e-05	-0.000642843	0.000376393	0.000540623	0.00022909	0.000160429	-2.25111e-05	0.000338676	0.0011	5.69608e-05	0.00146	0.000123722	-0.000570499	-0.000439828	0.000126098	9.81222e-05	0.000651277
665.5	-0.000125147	-0.000310404	-0.000211272	0.000199333	-0.00066381	0.000428424	0.000510628	0.000149203	0.000181455	1.62745e-05	0.000410961	0.00108	0.000168269	0.00155	-1.74624e-05	-0.000617956	-0.000271143	0.000159657	0.000117248	0.00065395
666	-0.000253324	-0.000387203	-0.000236456	0.000194581	-0.000489364	0.000503738	0.000399438	0.000346873	7.81058e-05	-5.15558e-05	0.000399379	0.000910304	0.00033143	0.00136	5.89209e-05	-0.000663869	-0.000281418	0.000331964	0.000185256	0.000748806
666.5	-0.00044054	-0.000489126	-6.67017e-05	5.1437e-05	-0.00066476	0.000458062	0.000305117	0.000373542	4.82296e-05	-0.000112971	0.000396053	0.000832732	0.000228497	0.00124	6.31974e-05	-0.000559867	-0.00028023	0.00027928	0.000226418	0.000498154
667	-0.000316818	-0.000470001	-0.000103884	0.000166309	-0.000774108	0.000418445	0.00030583	0.000150569	5.58917e-05	-7.41262e-05	0.000304405	0.000715009	0.000249345	0.00123	-4.44282e-05	-0.000519893	-0.000275954	0.000104834	0.000150034	0.000399201
667.5	-0.000203194	-0.000479564	-0.000201709	0.000238831	-0.000585764	0.000449509	0.000424325	0.000268589	1.81158e-05	-0.000146114	0.000228675	0.000603048	0.000294842	0.00131	5.28625e-06	-0.000682876	-8.49363e-05	3.47467e-05	3.23114e-05	0.000574775
668	-0.000174506	-0.000634765	-4.24682e-05	0.000244058	-0.000414644	0.000452598	0.000316581	0.000429374	1.98383e-05	-0.000259026	0.000315334	0.000709367	1.67497e-05	0.00143	-8.82625e-05	-0.000832138	-0.000202184	-4.83484e-05	-0.00012586	0.00067462
668.5	-0.000159775	-0.000652465	3.52812e-05	0.000217271	-0.000507777	0.00067462	0.00031373	0.000168388	0.000109111	-0.000109823	0.00038156	0.000910363	-4.19336e-05	0.00132	-0.000221428	-0.000841879	-0.000238594	-4.84078e-05	-1.31265e-05	0.000651574
669	-0.000173318	-0.000471901	-8.00658e-05	0.000219409	-0.000593723	0.00077589	0.00039635	8.63618e-05	0.000236456	2.20953e-05	0.000513835	0.00107	0.00013477	0.00115	-8.0838e-05	-0.000666305	-0.000169397	0.000220062	8.57085e-05	0.000684955
669.5	-0.000201828	-0.000408526	-0.000113209	0.000229031	-0.000608037	0.000544424	0.000353703	0.000266451	0.00043466	-3.19551e-05	0.000531416	0.00109	0.000151341	0.00121	-2.82725e-05	-0.000524051	-0.000337191	0.000287952	0.000139878	0.000695884
670	-0.000318897	-0.00034028	-0.000167675	0.000218518	-0.000786285	0.000367364	0.000245781	0.000411852	0.000457646	-0.000100795	0.000452123	0.00102	6.81272e-05	0.0012	-0.00018781	-0.000628054	-0.00026948	0.000289615	-1.18792e-06	0.000506648
670.5	-0.000225764	-0.000334103	-0.000135304	0.000335944	-0.00081919	0.000507242	0.000307077	0.000373245	0.000209371	-8.56491e-05	0.000579468	0.000819071	6.35538e-05	0.00117	-6.77115e-06	-0.000602929	-0.000167319	0.000261461	-4.97739e-05	0.000497264
671	-0.000232595	-0.000427711	7.38887e-05	0.000211034	-0.000878111	0.000486038	0.00040324	-2.18577e-05	0.000200521	-1.98977e-05	0.000636131	0.000780642	7.4245e-06	0.00113	-4.98927e-05	-0.000573884	-0.000278924	0.000229803	3.02326e-05	0.000640883
671.5	-0.000350021	-0.000410545	-3.47467e-05	-2.13826e-06	-0.000881912	0.000361544	0.000339092	-0.00010822	0.000238059	0.000120396	0.000578042	0.000800421	-0.000101924	0.00109	-0.000183712	-0.000750409	-0.000305117	0.000226893	-0.000118198	0.000657692
672	-0.000294129	-0.000315274	-0.000271737	0.000164052	-0.000874072	0.000488473	0.000309869	0.000136967	0.000168031	0.000231941	0.000530822	0.000862549	-3.23708e-05	0.00139	-0.000100023	-0.00066381	-0.000210678	4.63289e-05	-9.90726e-05	0.00071002
672.5	-0.000215608	-0.00035406	-0.000221607	4.87047e-05	-0.000756587	0.000437689	0.00030678	0.000248216	0.000121584	2.90447e-05	0.000425038	0.000907631	-6.71175e-06	0.0015	-8.51739e-05	-0.000588436	-9.52712e-05	-9.50336e-07	-3.38557e-06	0.000796976
673	-0.000340755	-0.00046121	-8.87377e-05	1.12852e-05	-0.000544483	0.000381738	0.000262293	0.000236218	0.000154133	-0.000193096	0.000259561	0.000781355	0.000138868	0.00136	0.000120693	-0.0007946	-0.000290684	0.000151876	-1.41363e-05	0.0007513
673.5	-0.000331489	-0.00033434	3.02326e-05	0.000195948	-0.000706278	0.000533852	0.00026253	0.00020355	0.000120633	-6.62266e-05	0.000408942	0.000695943	5.89803e-05	0.00133	3.78947e-05	-0.000878289	-0.000580715	0.00025469	6.23658e-06	0.000743995
674	-0.000249582	-0.000444757	-2.45306e-05	0.000239128	-0.000626866	0.000457765	0.000181277	0.000285101	4.09239e-05	0.000188701	0.000541335	0.000803985	-6.95527e-05	0.00127	6.23658e-06	-0.000791333	-0.000434126	4.84672e-05	-2.75598e-05	0.000659533
674.5	-0.000301257	-0.000612611	-0.000236515	0.000275835	-0.000442263	0.000366652	0.00024097	0.000329767	1.22356e-05	0.000115169	0.000317828	0.000925628	6.78897e-05	0.00134	0.00016815	-0.000598296	-0.000309631	4.96551e-05	-2.42336e-05	0.000531119
675	-0.000339805	-0.000518112	-0.000211569	0.000295317	-0.000581071	0.000437036	0.000216558	0.000311295	4.72198e-05	-0.000143738	0.000301078	0.000903295	1.60369e-05	0.0012	2.01946e-05	-0.000713703	-0.000446896	9.42615e-05	0.00011701	0.000521794
675.5	-0.000413159	-0.000490314	-0.000187751	0.00027536	-0.000777138	0.000317531	0.000131206	0.000133403	9.14699e-06	-0.000145698	0.00044743	0.000918738	-6.84836e-05	0.00109	-9.66373e-05	-0.000704556	-0.000418623	-1.68091e-05	0.000136254	0.000557432
676	-0.000327035	-0.000398191	-0.000147837	0.000253621	-0.000779454	0.000158825	4.75168e-05	-1.65715e-05	7.12752e-05	2.50057e-05	0.000560699	0.00112	0.000179079	0.00136	-0.000141363	-0.000740965	-0.000226536	0.000168507	1.44332e-05	0.000628707
676.5	-0.00032745	-0.000393558	0.000125088	0.000212994	-0.000736214	0.000131206	0.000168863	9.40239e-05	0.000135304	-5.75548e-05	0.000551967	0.00107	2.93416e-05	0.00122	-6.72957e-05	-0.000942734	-0.000182227	0.000362316	0.000196185	0.000696894
677	-0.000400329	-0.000383698	4.98927e-05	0.000158944	-0.000779335	0.000455092	0.000316581	0.000333924	6.5395e-05	-0.000152529	0.000386015	0.000926934	-2.50651e-05	0.00116	2.29269e-05	-0.000869617	-0.000231763	0.000300247	0.000245365	0.000890228
677.5	-0.000264431	-0.000445054	-0.000205985	0.000198086	-0.000831129	0.000613739	0.00038649	0.000278211	-0.000140709	1.83534e-05	0.000391479	0.000832495	-9.68155e-06	0.00125	-8.92722e-05	-0.000706694	-0.000246969	0.000252493	7.63833e-05	0.00064219
678	-6.37319e-05	-0.000256175	-0.00029704	0.00025665	-0.000741916	0.000324718	0.000297337	9.49149e-05	-5.38128e-05	0.000154073	0.000393796	0.000914996	-1.49678e-05	0.00109	9.50336e-07	-0.000626866	-0.000233961	0.000195888	-0.0001672	0.000479979
678.5	-5.23873e-05	-0.000242573	-0.00012289	0.000209846	-0.000727364	0.000286586	0.00031177	0.000304345	3.36182e-05	9.44991e-05	0.000365761	0.00102	5.76141e-06	0.00123	-8.26199e-05	-0.000799352	-0.000354179	6.60484e-05	-0.000106853	0.000528922
679	-0.00019476	-0.000522269	0.000148134	0.000293654	-0.000728017	0.00047107	0.000483602	0.000461567	0.000142907	-3.33806e-05	0.000299534	0.00097065	0.000105309	0.00136	-0.000104299	-0.00087823	-0.000400864	0.000170704	0.000297633	0.000393855
679.5	-7.61457e-05	-0.000523814	1.84722e-05	0.000470476	-0.000723206	0.00038156	0.000343725	0.000370631	0.000231645	5.32188e-05	0.000233308	0.000893138	0.000343665	0.00122	-0.00012782	-0.000792521	-0.000278567	-1.91255e-05	0.000318778	0.000637735
680	-7.20474e-05	-0.000551789	-7.68585e-05	0.000319372	-0.000879833	0.000354297	0.000281834	0.000211093	0.000144867	0.00012295	0.000304642	0.000946832	-0.000100023	0.00138	-0.000210856	-0.000596099	-0.000337251	-3.0292e-05	0.000156806	0.000527437
680.5	-0.000202065	-0.000535277	-6.76521e-05	-0.000162151	-0.000853759	0.000332261	0.0002301	0.000333984	0.000191196	0.000112199	0.000342596	0.00111	-0.000172961	0.00151	-0.000279696	-0.000639161	-0.000338736	-9.83598e-05	-8.93316e-05	0.000531238
681	-0.000251661	-0.000537593	4.98927e-06	3.15393e-05	-0.000631855	0.000265144	0.000403002	0.000306424	0.000124256	-4.84672e-05	0.000361544	0.000982885	-0.000180208	0.00142	-0.000312067	-0.000681213	-0.000292941	-5.22685e-06	-6.39101e-05	0.000601504
681.5	-0.000309453	-0.000639458	-0.000128177	0.000322996	-0.000853046	0.000602038	0.000297158	0.000303217	0.000181217	2.54809e-05	0.000422246	0.00106	-0.000157696	0.0013	-0.000235624	-0.00090965	-0.000245187	-5.9396e-06	-5.50601e-05	0.000653891
682	-0.000248513	-0.000489364	-0.000119089	0.000509321	-0.00227	0.000685965	0.000427533	0.000209193	4.68635e-05	0.000117901	0.000291991	0.0011	-6.8543e-05	0.00114	-0.000253324	-0.000774108	-0.00030589	0.000185019	7.09783e-05	0.000730037
682.5	-0.000191433	-0.000212044	-0.000224517	0.00027637	-0.00211	0.00035109	0.000458656	0.000324896	1.65715e-05	-5.21497e-05	0.000176466	0.00102	-0.000142432	-1.12852e-05	-0.000327153	-0.000856669	-0.000324659	0.000122831	-6.20095e-05	0.000751419
683	-0.000173021	-0.000217211	-0.000193334	0.000277795	-0.000866232	0.00036879	0.000303632	0.000192146	0.000139284	-3.21926e-05	0.00029597	0.00112	-0.000145283	0.000144273	-0.000171298	-0.000995715	-0.000275954	-6.78897e-05	1.43738e-05	0.000638626
683.5	-8.7134e-05	-0.00030387	-0.000112852	0.000440778	-0.000686024	0.000535693	0.000170348	0.000299772	5.67826e-05	-1.06319e-05	0.000421355	0.00117	1.79376e-05	0.00133	-0.000154489	-0.000888743	-0.000406803	9.65779e-05	0.00020943	0.000752191
684	-0.000128414	-0.000335944	-0.000111189	0.000445054	-0.000541632	0.000526962	0.000165596	0.000396944	-4.28839e-05	3.14205e-05	0.000482652	0.00106	-3.63504e-05	0.00126	-0.000287774	-0.000967502	-0.000369503	0.000183415	4.50816e-05	0.0006963
684.5	-0.000180802	-0.00034616	-0.000100795	0.000449806	-0.000666423	0.000314264	0.000248275	0.000281715	0.000128592	7.88779e-05	0.000342596	0.00102	-0.000223804	0.0013	-0.000121109	-0.000988766	-0.00032359	4.84078e-05	-0.000110239	0.000656801
685	-0.00012788	-0.000332618	-0.000138096	0.000377699	-0.000696062	0.000329886	0.000224279	0.000267045	6.52762e-05	0.000128711	0.000468694	0.00101	-0.000130315	0.00135	-4.86453e-05	-0.000776068	-0.000421118	-8.95098e-05	-0.000129602	0.000653059
685.5	-6.69987e-05	-0.000458478	-0.000382748	0.0003521	-0.000677827	0.000446955	0.000335231	0.000283557	9.42021e-05	2.85695e-05	0.000394033	0.000885238	9.77659e-05	0.00134	-0.00022618	-0.000783731	-0.000503916	-8.45206e-05	-6.45635e-05	0.000605483
686	-0.000144808	-0.000612135	-0.000416723	0.000311473	-0.000868311	0.00039439	0.000561827	0.000208718	0.000223567	8.57085e-05	0.000364573	0.000838791	0.000112615	0.00134	-0.000230932	-0.000777316	-0.000484375	-7.08001e-05	6.45041e-05	0.000623836
686.5	-0.000187513	-0.000527615	-0.000192503	0.000354179	-0.000994883	0.000481761	0.000565628	0.000186028	9.72907e-05	5.92772e-05	0.00040514	0.000932933	7.55517e-05	0.00148	-0.000171595	-0.00057531	-0.000483781	-4.18148e-05	0.000230932	0.000704259
687	-0.000236277	-0.000467981	-0.000147421	0.000439352	-0.000871874	0.000578517	0.000410902	0.000249345	0.000106022	-8.61242e-05	0.000367305	0.000863915	0.000214004	0.00147	-0.000231348	-0.000859461	-0.000313789	-4.36561e-05	0.000209193	0.000792996
687.5	-0.000133879	-0.000544008	-7.26413e-05	0.00019862	-0.000823704	0.000414822	0.000409892	0.000154073	0.000220062	0.000114278	0.000533614	0.000833089	0.000174862	0.00129	-0.000186741	-0.00109	-0.000302623	-9.68155e-06	0.000141778	0.000635597
688	-5.40504e-05	-0.00043561	-0.000152707	0.000166843	-0.000741262	0.000200462	0.000292228	0.000237168	0.00020753	-2.66094e-05	0.000334518	0.000815151	8.55897e-05	0.00126	-0.000131859	-0.00101	-0.00037176	-1.53836e-05	8.25605e-06	0.000649199
688.5	-0.000198502	-0.000351743	-0.000175278	0.000254512	-0.000680441	0.000301672	0.000294842	0.000215845	0.000187632	-3.65286e-05	0.000321392	0.000784681	-4.41312e-05	0.00131	-0.000263481	-0.000916006	-0.000339626	0.000160132	-3.2252e-05	0.000710911
689	-0.000174862	-0.000397716	-4.40125e-05	0.000177416	-0.000877992	0.00040217	0.000409357	0.000310463	0.000167497	8.13132e-05	0.000432403	0.000776306	-7.769e-05	0.0011	-0.000284329	-0.000916184	-0.000255225	0.000255819	8.82625e-05	0.000527674
689.5	-4.62695e-05	-0.000470654	2.92822e-05	0.000279043	-0.000912739	0.00046323	0.000423375	0.000394093	-1.91849e-05	3.00544e-05	0.000298524	0.000742569	3.18363e-05	0.000971719	-0.000167022	-0.000924262	-0.000168507	0.000135007	0.00027245	0.000413099
690	-4.01517e-05	-0.000364335	-3.21926e-05	6.74145e-05	-0.00092937	0.000559095	0.000448084	0.000344735	5.54165e-05	-5.0546e-05	0.000348061	0.000765496	6.38507e-05	0.00124	-3.78353e-05	-0.000926934	-0.000130315	-5.52977e-05	0.000115822	0.000666126
690.5	-4.47252e-05	-0.000347586	-0.000101211	5.76735e-05	-0.000990013	0.000580121	0.000510806	0.000204144	-2.25705e-05	-0.000153539	0.000329529	0.00086344	-6.61672e-05	0.00134	-6.17719e-06	-0.000825605	-0.000151044	-4.03893e-06	-7.12752e-06	0.000676283
691	-0.000111249	-0.00050944	-0.000203194	0.000175515	-0.000992686	0.00048675	0.000389282	0.000330242	-2.37584e-07	-0.000112496	0.000312779	0.000905908	5.20309e-05	0.0013	2.69658e-05	-0.000889337	-0.000258848	6.65236e-06	-3.12423e-05	0.000552324
691.5	-8.55303e-05	-0.000460082	-6.65235e-05	0.000241623	-0.0009972	0.000480336	0.000350496	0.000335291	5.17933e-05	-0.000103824	0.000378768	0.000834277	-5.70202e-06	0.00127	-0.000190305	-0.000840573	-0.000284863	9.19451e-05	0.000119148	0.000532248
692	-5.77923e-05	-0.000373957	-0.000110595	0.000276132	-0.00092248	0.000475643	0.000253086	0.00035204	0.000117723	-0.000155083	0.000317769	0.000800005	-0.000124435	0.00117	-0.000250829	-0.000859342	-0.000285814	9.80034e-06	0.000138036	0.000602573
692.5	-0.000275063	-0.000405378	-0.000230754	0.000140234	-0.000892663	0.000472495	0.000248275	0.000216083	0.000156033	-5.90397e-05	0.000275122	0.000878111	-0.000220181	0.00109	-5.49413e-05	-0.000796798	-0.000390826	2.3699e-05	0.000174446	0.000514667
693	-0.000264787	-0.000390351	-0.00017605	-4.21712e-05	-0.000970887	0.000390766	0.00028908	5.0843e-05	7.56111e-05	-5.97524e-05	0.000230278	0.000739956	-0.000169576	0.00109	-0.000193334	-0.000769891	-0.000312601	0.000152529	-4.71604e-05	0.000627697
693.5	-0.000153182	-0.000451944	-0.000171476	0.00028326	-0.001	0.000385302	0.000345091	9.93102e-05	7.1097e-05	-6.67017e-05	0.000186325	0.000692558	-0.000212519	0.00109	-0.000248988	-0.000891297	-0.000257779	0.000150866	-4.57943e-05	0.000556422
694	-0.000209846	-0.000548997	-0.00017997	0.000377046	-0.000979381	0.000388866	0.000269896	0.000235862	1.72842e-05	-2.43524e-06	0.000349724	0.000875676	-0.000143917	0.00115	-0.000217568	-0.000885179	-0.000114931	0.000141066	0.00010816	0.000594317
694.5	-0.000210321	-0.000541157	-7.52548e-05	0.000304405	-0.000924321	0.000389876	0.000250176	0.000216261	5.00115e-05	2.37584e-07	0.000509559	0.000912739	-1.60963e-05	0.00131	-0.000343665	-0.000825367	-0.000172427	7.41262e-05	0.000130968	0.000656029
695	-8.92722e-05	-0.000475228	-9.13511e-05	0.000338914	-0.000755874	0.000391182	0.000270311	0.000293298	0.00015829	7.57299e-05	0.000501896	0.000855837	1.72842e-05	0.0012	-0.000288962	-0.000890881	-0.000318303	0.000128889	3.16581e-05	0.000646407
695.5	-0.000136848	-0.000325193	-0.000208421	0.000209727	-0.00075136	0.000436798	0.000354238	0.000393796	8.25011e-05	-9.83598e-05	0.000320204	0.000983123	6.31974e-05	0.00105	-0.00018484	-0.00081622	-0.000189948	0.00017896	-4.89423e-05	0.000479029
696	-0.000284745	-0.000281121	-0.000289912	8.87377e-05	-0.000915827	0.000426463	0.000425751	0.00038251	0.000111783	-0.000289912	0.000146649	0.000885714	-3.24896e-05	0.00088411	-7.43044e-05	-0.00073657	-0.000139996	0.000111308	5.51789e-05	0.000581665
696.5	-0.000241564	-0.000397359	-0.000217092	6.21282e-05	-0.000901988	0.000313255	0.000406328	0.000284151	0.000188761	-0.000236099	0.000151935	0.000758784	-4.56755e-05	0.00101	-7.57299e-05	-0.000704259	-0.000254631	9.04008e-05	0.000100973	0.000705387
697	-0.000171773	-0.000447549	-0.000194463	0.000161676	-0.00105	0.000368671	0.000376571	0.000261818	0.000148965	-0.000107744	0.000277914	0.000833208	-7.54924e-05	0.00125	-0.000246672	-0.000650505	-0.000181871	1.12852e-05	7.01467e-05	0.000601504
697.5	-9.83598e-05	-0.000380491	-0.00021442	0.000174565	-0.000970769	0.000430562	0.000288308	0.000170704	0.000100973	9.50336e-07	0.000309631	0.000815389	-0.000158172	0.0013	-0.00020557	-0.000684361	-0.00021828	0.00015247	0.000149797	0.000527912
698	4.15178e-05	-0.000417851	-0.00018585	5.21497e-05	-0.000884229	0.000369146	0.000274172	0.000256234	0.000138868	6.46823e-05	0.000263956	0.000826496	-7.81652e-05	0.00127	-0.00014255	-0.000783849	-0.000464358	0.000311829	8.654e-05	0.000662503
698.5	-2.90447e-05	-0.00047208	-9.83004e-05	2.4293e-05	-0.000830594	0.00025469	0.000228081	0.000307968	0.000178663	5.79111e-05	0.000308681	0.000860648	2.40554e-05	0.000988469	-0.000202897	-0.000665592	-0.000345982	0.000219468	2.19765e-06	0.000656979
699	-4.87047e-05	-0.000423969	-0.000108932	0.000179317	-8.73122e-05	0.000286408	0.00027631	2.67282e-05	0.000126929	-0.000149559	0.000214182	0.000892663	2.33426e-05	0.00093228	-6.2247e-05	-0.000651277	-0.000243583	0.000109407	-7.4542e-05	0.000614274
699.5	-0.000185613	-0.00050249	-5.29219e-05	0.000276429	-0.000182049	0.000408942	0.000347348	0.000126217	6.62266e-05	-0.000173318	0.000233664	0.000883457	-9.23014e-05	0.00104	-0.000115644	-0.000824773	-0.000414406	7.54924e-05	-0.000174565	0.000516092
700	-0.000345388	-0.000527377	-0.000123128	0.000194522	-0.00095491	0.000447608	0.000380432	0.000196185	-3.36182e-05	-0.000117782	0.000233664	0.000816458	-0.000106972	0.00101	-0.000261818	-0.00093228	-0.000305771	0.000126217	-8.79655e-05	0.000485503
700.5	-0.000225942	-0.000432759	-0.000126217	0.000176703	-0.001	0.000418801	0.000412565	0.000288308	2.95198e-05	-0.000125266	0.000256769	0.000885892	-6.15343e-05	0.000916065	-0.000145936	-0.000927053	-0.000248335	0.000222379	-7.84028e-05	0.000658108
701	-0.000137442	-0.000417554	-0.000128592	0.00017213	-0.000891534	0.000457884	0.000324302	0.000290684	8.54115e-05	-6.46823e-05	0.000307018	0.000867776	-0.000135839	0.000773811	-4.37155e-05	-0.000841701	-0.000212757	9.54494e-05	6.56326e-05	0.000547156
701.5	-0.000260511	-0.000281003	-0.000175278	0.000228794	-0.000869914	0.000529872	0.000342715	0.000273816	-7.66209e-06	-1.71061e-05	0.000168744	0.000877636	-5.60105e-05	0.00097748	-1.90067e-05	-0.000742807	-0.000172961	0.000101686	9.54494e-05	0.000584279
702	-0.000294545	-0.000289793	-9.92508e-05	0.000145223	-0.0012	0.000513538	0.000438224	0.000525298	5.66044e-05	-1.87691e-05	0.000131978	0.000834098	-5.4585e-05	0.00101	-6.66423e-05	-0.0006884	-0.000199095	0.000155796	0.00012984	0.000705744
702.5	-0.000341349	-0.000629954	-0.000202897	0.000276726	-0.00137	0.000499877	0.000373185	0.000390648	0.00015734	-0.000113684	0.000121405	0.000707941	-0.000168744	0.000816398	-6.42071e-05	-0.000779276	-0.000196779	0.000169219	0.000171358	0.000445648
703	-0.000166487	-0.000581012	-0.000115644	0.000486453	-0.00118	0.000547394	0.000521438	0.000181277	9.85974e-05	-2.19171e-05	0.00030387	0.000805351	-0.000198323	0.001	-0.000168507	-0.000798936	-0.000331727	0.000227903	7.72148e-05	0.000485681
703.5	-7.66209e-06	-0.000442857	-0.000106972	0.000366473	-0.00103	0.00044155	0.000594138	0.000104596	0.000167675	0.000115882	0.000352931	0.000846572	-0.000165656	0.00109	-0.000296683	-0.000845621	-0.000250473	0.000155261	-2.29863e-05	0.00064213
704	-0.000189236	-0.000554106	-0.00020943	0.000240079	-0.00112	0.000242752	0.000387381	0.000150272	0.000110833	-7.4839e-06	0.000226477	0.000955623	-5.07242e-05	0.00101	-0.000306484	-0.00083196	-0.00015936	6.30192e-05	-0.000105547	0.000615937
704.5	-0.000201947	-0.000502015	-0.000162567	0.000262055	-0.00101	0.000186801	0.000222141	0.000311532	8.6837e-05	-0.000287536	0.00011012	0.000940833	0.000119742	0.00106	-0.000280349	-0.000753617	-0.000180861	9.42615e-05	-0.000165002	0.000753082
705	-0.000173793	-0.00052417	-0.000101924	0.000122534	-0.00108	0.000313967	0.000210381	0.000345685	3.09453e-05	-0.000253621	0.000123603	0.000768763	-4.09833e-06	0.00095592	-0.000197611	-0.0008123	-0.000236515	0.000232714	-5.17933e-05	0.000749103
705.5	-0.000271262	-0.000533317	-0.000106497	0.000189533	-0.00127	0.000363682	0.00026651	0.000288724	-1.94225e-05	-1.32453e-05	0.000294248	0.000825011	-5.91584e-05	0.00101	-0.00025172	-0.000828872	-0.000269183	0.000117367	7.57893e-05	0.000705625
706	-6.46823e-05	-0.000459072	-0.000188939	0.000388806	-0.00111	0.000377343	0.000253562	0.000206461	0.000106972	4.01517e-05	0.000413278	0.00105	-3.36775e-05	0.00119	-0.000327213	-0.000741381	-0.000327272	2.30457e-05	0.000125207	0.000783137
706.5	7.18692e-06	-0.000337429	-0.000192621	0.000315393	-0.0011	0.000523635	0.000320679	0.000278211	0.000165537	-7.12752e-07	0.000293298	0.00101	2.13826e-05	0.00118	-0.000190424	-0.000645516	-0.00036582	0.000197789	4.98927e-05	0.000650505
707	-0.000182762	-0.000378709	-0.000249998	0.000278686	-0.00115	0.000506945	0.000321154	4.61507e-05	6.83648e-05	-4.7101e-05	0.000107447	0.000760566	7.72148e-06	0.000957286	-0.000189473	-0.000686677	-0.000358336	0.000394568	4.57943e-05	0.000505341
707.5	-0.000196838	-0.000528922	-0.000190186	0.000317115	-0.000890584	0.000433294	0.000196957	3.96765e-05	0.000188523	-0.000169991	0.000168507	0.000686974	-5.60105e-05	0.000960196	-9.2539e-05	-0.000900325	-0.000234317	0.000346338	-4.84672e-05	0.000591763
708	-0.000116773	-0.000500827	-6.58702e-05	0.000319254	-0.000809627	0.000494769	0.000222557	0.000459428	0.000136136	-0.000103646	0.000102874	0.000680025	-9.92508e-05	0.00117	-0.000145936	-0.000987281	-0.000206282	8.94504e-05	-4.53192e-05	0.000719999
708.5	-7.60863e-05	-0.000417554	-0.000134116	0.000315452	-0.001	0.000523576	0.000283735	0.000398963	1.65715e-05	7.95907e-06	0.000214004	0.000675452	-0.000210381	0.00089094	-0.000154073	-0.000856847	-0.000215132	3.64692e-05	-2.80943e-05	0.000676937
709	-0.000129721	-0.000409654	-0.000199333	0.000163339	-0.0011	0.000537712	0.00022814	0.00033434	3.67067e-05	3.29054e-05	0.000408882	0.000645219	-0.000211687	0.000778326	-0.00028124	-0.00094701	-0.000268411	2.85101e-06	8.82625e-05	0.000624846
709.5	-0.000317591	-0.000460794	-0.000212044	0.000178901	-0.00109	0.000478435	0.000242455	0.000437095	2.26893e-05	0.000134591	0.000338201	0.000725819	-0.00018098	0.00112	-0.000418861	-0.000973323	-0.000519537	-6.95527e-05	0.000156152	0.000533852
710	-0.000303454	-0.000495066	-0.000181989	0.000182049	-0.00114	0.000348833	0.000274647	0.000389757	-1.86504e-05	0.000209133	0.000381976	0.000841404	-0.00030981	0.0011	-0.000270846	-0.000750706	-0.000361722	-7.36511e-05	3.78947e-05	0.000559392
710.5	-0.000297218	-0.000399082	-5.89209e-05	0.000215132	-0.00123	0.000360831	0.000222379	0.000258432	0.000102933	0.000132513	0.000462814	0.000729146	-0.000226239	0.00121	-0.000232357	-0.00069036	3.52812e-05	2.43524e-06	-2.17983e-05	0.000805588
711	-0.000424088	-0.000443688	-3.6291e-05	0.000180861	-0.00122	0.000497561	0.000341171	0.00024097	0.000182583	7.74524e-05	0.000382629	0.000847225	-4.63289e-05	0.00132	-9.18263e-05	-0.000733541	-0.00010816	1.4849e-06	5.92178e-05	0.000619322
711.5	-0.000263243	-0.000461507	-0.000222676	6.78303e-05	-0.00123	0.000519181	0.000223151	0.000228437	0.000200046	4.05081e-05	0.000290684	0.000896167	-6.50387e-05	0.00123	4.90017e-05	-0.000771376	-0.000385005	0.000223804	0.000205807	0.000536999
712	-5.86239e-05	-0.000457884	-0.000222319	0.000151816	-0.00137	0.000438046	0.000197908	0.000317769	0.000319966	-2.73816e-05	0.000340339	0.000710792	-0.000106259	0.000940417	-2.51839e-05	-0.000741856	-0.000242039	0.000266748	0.000126454	0.000587308
712.5	-2.22735e-05	-0.000396469	-1.87097e-05	0.000196244	-0.00133	0.000393439	0.000445054	0.000344913	0.000277558	-6.15937e-05	0.000173912	0.000643912	-0.000106259	0.000939408	-7.24038e-05	-0.000750469	-9.95477e-05	0.000299356	-5.01302e-05	0.000477663
713	-0.000138096	-0.000442916	-2.58967e-05	0.000292169	-0.00101	0.000580834	0.000375977	0.000253027	0.000197432	-0.000163814	3.09453e-05	0.000654307	-0.000192146	0.000692617	-0.000326262	-0.000705862	-0.000262174	0.000328876	-3.69443e-05	0.000499996
713.5	-0.000376452	-0.000574835	-7.69773e-05	0.00034319	-0.00111	0.000674145	0.000354654	0.000210381	7.00873e-05	-0.000204144	0.000186622	0.000843958	-0.000154727	0.000485741	-0.000321867	-0.000581071	-0.00021442	0.000132869	-2.32832e-05	0.000680441
714	-0.00031373	-0.000547869	-0.00041007	0.00058909	-0.00133	0.000538247	0.000307018	-1.17604e-05	-1.69873e-05	-8.34514e-05	1.66309e-06	0.000857204	-0.000112971	0.000870746	-0.000156627	-0.000677946	-0.000134829	4.53192e-05	0	0.000691013
714.5	-8.76091e-05	-0.000262649	-0.000365761	0.00053599	-0.00115	0.000536762	0.000157459	0.000173139	0.000147421	5.92178e-05	0.000185137	0.000729027	-0.000341765	0.000852689	-0.000155915	-0.000694221	-0.00026556	4.7695e-05	-3.44497e-05	0.000582437
715	-2.3699e-05	-0.000192027	1.41363e-05	0.000233902	-0.000954316	0.000545137	0.000211331	0.000337963	0.000253859	0.000150153	0.000446599	0.000869736	-0.000440837	0.000914283	-0.000193809	-0.000592535	-0.000270371	5.58917e-05	-3.80135e-06	0.000592535
715.5	-2.9401e-05	-0.000412327	-3.23708e-05	0.000202481	-0.00119	0.000486156	0.000286408	0.000267698	0.000152232	0.00013869	0.000407576	0.000853937	-0.000320204	0.000949327	-5.63668e-05	-0.000753201	-0.00022814	-4.41312e-05	6.79491e-05	0.000674145
716	-0.000118317	-0.00054674	7.12158e-05	0.000273756	-0.0013	0.000479979	0.000220656	0.000348773	0.000190245	3.06483e-05	0.00027435	0.000845978	-0.000195294	0.000939051	-0.000105784	-0.000758903	-0.000200521	-1.31859e-05	0.000218043	0.000632983
716.5	-0.000186563	-0.000627341	-2.97574e-05	0.00023402	-0.00115	0.000404606	0.000254868	0.000249463	7.03843e-05	-0.000118733	9.66373e-05	0.000758487	-0.000108873	0.000968155	-0.000413515	-0.000676521	-0.000162508	5.28625e-05	5.16745e-05	0.000458537
717	-9.8835e-05	-0.000518468	-0.000171714	2.0551e-05	-0.00104	0.000346398	0.000285279	8.89752e-05	3.01732e-05	-0.000214954	8.72528e-05	0.000639398	-0.000211747	0.000947129	-0.000468041	-0.000867895	1.4255e-06	0.000127583	-0.000157221	0.000334994
717.5	0.000149025	-0.000393914	-0.000193334	6.72957e-05	-0.00104	0.000530822	0.00012782	0.000100973	0.000152648	-0.000134532	0.000284388	0.00078183	-0.000166665	0.00102	-0.000377343	-0.000894207	1.50866e-05	0.000192443	0.000318541	0.00048485
718	0.000164943	-0.000355842	-0.000173674	0.000276904	-0.00115	0.000600137	0.00015437	0.000307434	0.000140175	-6.15937e-05	0.000439055	0.000923489	6.33756e-05	0.00109	-0.000339033	-0.000784265	-0.000252196	6.15343e-05	0.000366355	0.000474634
718.5	-0.000147837	-0.000425751	-5.35158e-05	0.000287893	-0.00117	0.000471961	0.000312542	0.000385837	8.28575e-05	-0.000197314	0.000358217	0.000807786	1.1998e-05	0.00109	-0.000352456	-0.000822279	-0.000235268	8.23229e-05	-3.38557e-06	0.000607206
719	-0.000324718	-0.000330479	-0.000134591	0.000230219	-0.00123	0.000303692	0.000334994	0.000400923	0.000122237	-0.000184484	0.000237644	0.00077987	-0.000186622	0.000936735	-0.000450459	-0.000898187	-0.000202719	8.90346e-05	0.000168447	0.00084283
719.5	-0.000204619	-0.000180683	-0.00019767	0.000225883	-0.00118	0.000392311	0.000279399	0.000396053	-5.46443e-05	6.94934e-06	0.000296743	0.000767694	-0.000290031	0.00104	-0.000326916	-0.000895336	-0.000248929	5.96336e-05	0.000120633	0.000827862
720	-5.58323e-05	-0.00022814	-0.000120812	0.000140234	-0.00103	0.000473505	0.000341468	0.000313967	-0.000153776	3.2549e-05	0.000350615	0.000798936	-0.000343428	0.00127	-0.00017997	-0.000881556	-0.000311829	0.000104359	0	0.00078866
720.5	-0.000105309	-0.00020652	-1.50272e-05	4.30027e-05	-0.00119	0.000459606	0.000397062	0.00024982	1.93631e-05	1.19386e-05	0.00026158	0.00080737	-0.000320204	0.00109	-0.000192443	-0.000870152	-0.000357742	9.21826e-05	0.000105547	0.000717623
721	-0.000413099	-0.0002557	6.74739e-05	3.6291e-05	-0.00115	0.000650921	0.000489483	0.000206045	0.000118139	4.33591e-06	0.000203669	0.000857679	-0.000235743	0.00103	-7.13346e-05	-0.000947842	-0.000370988	7.61457e-05	4.98927e-06	0.000645457
721.5	-0.000434126	-0.000304167	-0.000156984	1.28889e-05	-0.000985024	0.000543117	0.000415713	0.00024483	0.000140175	-0.000164883	9.76471e-05	0.000744826	-0.000123247	0.000956751	-0.000131146	-0.000896761	-0.000355545	0.000162151	0.000117485	0.000816339
722	-0.000339745	-0.000485444	-8.16101e-05	0.000156627	-0.000988231	0.000382273	0.00032353	0.00036582	0.000139581	-0.000147421	0.000112734	0.00062057	4.5438e-05	0.000923846	-0.000316106	-0.000803866	-0.000203907	0.000301791	7.7393e-05	0.000550661
722.5	-0.000297871	-0.000459131	-0.000129959	0.00028124	-0.00115	0.000262174	0.000367127	0.000375977	8.10162e-05	5.04866e-06	0.000100498	0.000752369	-5.64856e-05	0.000807014	-0.000202897	-0.000933646	-0.000238297	0.000260036	4.5141e-05	0.000346695
723	-0.00025178	-0.000237109	-0.000197908	0.000277261	-0.00116	0.000171655	0.000174624	0.000268826	0.000133166	-4.68635e-05	3.75977e-05	0.000701051	-0.000239366	0.000738768	-0.000198026	-0.000893376	-0.000318066	9.09353e-05	0.000227546	0.00060287
723.5	-0.000290862	-0.000295614	5.71984e-05	0.000182465	-0.0012	0.000509143	0.000280587	0.000211331	0.00017706	-2.60749e-05	0.000108576	0.000772445	-0.000388272	0.000938873	-0.000385124	-0.000947426	-0.000340517	-3.60534e-05	0.000177891	0.000756646
724	-0.000266332	-0.00020753	5.0843e-05	0.000128236	-0.00116	0.000685965	0.000328935	0.000371641	8.64806e-05	5.64262e-05	0.000203016	0.000758428	-0.000216142	0.000952653	-0.000375383	-0.000797392	-0.000439828	-8.40454e-05	8.55303e-06	0.000610294
724.5	-1.28295e-05	-0.000237822	2.31645e-05	-2.29269e-05	-0.00119	0.000413812	0.000312542	0.000455865	5.59511e-05	5.01302e-05	0.000270311	0.000521794	-8.92722e-05	0.000880071	-0.000409001	-0.000697131	-0.000201056	3.3143e-05	0.000125563	0.000613917
725	-6.96121e-05	-0.000385361	-0.000226596	4.29433e-05	-0.00122	0.000373542	0.00046127	0.000266688	0.000247325	-0.000144451	0.000149975	0.000268173	2.72628e-05	0.000954197	-0.000387321	-0.000924856	-0.000147362	9.24202e-05	-4.96551e-05	0.00074049
725.5	-0.000233248	-0.000385421	-0.000220894	0.000145401	-0.00124	0.000376214	0.000401695	0.000229684	0.00026063	-9.5984e-05	0.000173377	0.000570736	-3.40933e-05	0.00103	-0.000277676	-0.00079264	-0.000285754	-2.69658e-05	-9.38457e-05	0.000672838
726	-0.000118851	-0.000304464	-3.55782e-05	0.000235862	-0.0013	0.000397181	0.000310879	0.000229209	8.24417e-05	2.64906e-05	0.000313255	0.000797392	-0.000191968	0.00118	-0.000168566	-0.000595861	-0.000179138	0.000130137	6.57514e-05	0.000605839
726.5	0.000107447	-0.000272806	-0.00023307	0.000328044	-0.00113	0.000348061	0.000375502	0.000252552	0.000245424	-0.000207767	0.00026455	0.000668443	-0.000105547	0.00126	-9.05195e-05	-0.000711327	-0.000198205	0.000211866	-7.17504e-05	0.000666126
727	0.000148549	-0.000271856	-0.000356673	8.14914e-05	-0.000938695	0.000444639	0.000377818	0.000405081	0.000368077	-0.000170942	0.000293595	0.000698497	-0.000182346	0.00108	-9.14105e-05	-0.00086635	-0.000337072	2.04916e-05	2.26299e-05	0.000824476
727.5	-0.000124553	-0.000470535	-0.000304345	-7.36511e-06	-0.00116	0.000637676	0.000461745	0.000540444	0.000185672	-0.000150807	0.000251839	0.000644684	-0.000353406	0.000996962	-0.000158825	-0.000927291	-0.000380729	8.36296e-05	0.000194641	0.000730631
728	-0.000189473	-0.000515795	-0.000215845	0.000130077	-0.00139	0.000630311	0.00062152	0.000427295	0.000111665	-0.000470951	5.23873e-05	0.000695052	-0.000158706	0.000803688	-0.000241801	-0.00097748	-0.000234436	0.000250354	7.43044e-05	0.000608453
728.5	-0.000130255	-0.000353763	-0.000185613	0.000264194	-0.00122	0.000718098	0.000552621	0.000354	5.87427e-05	-0.000326619	4.76356e-05	0.000667908	-8.0541e-05	0.000822516	-0.00034711	-0.00081135	-0.000301554	0.000165062	6.77709e-05	0.000644566
729	-0.000159003	-0.00049471	1.78188e-05	0.000219647	-0.00122	0.000489186	0.000353228	0.00038352	9.24202e-05	-0.000125326	0.000146946	0.000671413	-0.000165596	0.000968215	-0.00032252	-0.000767278	-0.000370631	6.55138e-05	0.000206817	0.000592119
729.5	-0.000124672	-0.000429077	6.0287e-05	0.000126692	-0.00135	0.000359881	0.000220062	0.000449509	0.000188939	-0.000283497	3.19551e-05	0.000656742	-0.000220181	0.000886605	-0.000227546	-0.000858867	-0.000146471	-2.87477e-05	4.49628e-05	0.000799411
730	-0.000110536	-0.000308087	-0.000199927	0.000243643	-0.00133	0.000430146	0.000204263	0.000571449	0.000324243	-0.000215192	0.000105784	0.00086938	-0.00013572	0.000801668	-0.000215132	-0.000753082	-0.000114813	0.000218934	-9.74095e-06	0.000734848
730.5	-0.000206342	-0.000451647	-0.000312542	0.000131206	-0.00138	0.000210618	0.000314502	0.000682579	0.000254928	-7.31759e-05	0.000211093	0.000866172	2.64312e-05	0.000750409	-0.000329648	-0.000607621	-0.000277142	0.000208005	0.000269064	0.000626747
731	-0.000195175	-0.000267163	-0.000200165	0.000156509	-0.00132	0.000345804	0.000356495	0.000565213	0.000127583	-0.000128355	0.000233664	0.000648129	-0.000105547	0.000838137	-0.000275954	-0.000695409	-0.000412149	-0.000123603	0.00026455	0.000918678
731.5	-0.000116119	-0.000192087	-0.000202065	0.000291041	-0.00123	0.000559986	0.000519656	0.000224636	0.000151341	-0.000230338	0.000163042	0.000836474	-0.000330183	0.000823942	-0.000241979	-0.000806182	-0.000252908	-3.39151e-05	5.12588e-05	0.000661969
732	-8.73122e-05	-0.000263006	-0.000337548	0.000344853	-0.00112	0.000288843	0.000464774	4.75168e-07	0.000160666	-8.6243e-05	0.000233426	0.000835702	-0.000403299	0.000756349	-0.000403834	-0.000689885	-0.000308087	0.000266807	9.13511e-05	0.000563728
732.5	-0.000102696	-0.000523695	-0.00019767	0.000370275	-0.00126	0.000288427	0.000162805	3.2549e-05	-5.77329e-05	0.000119505	0.000305414	0.00102	-0.000327807	0.000694102	-0.000543117	-0.000746252	-0.000361425	0.000323768	0.000204738	0.000613264
733	-0.000286823	-0.000429552	-0.000208242	0.000269658	-0.00131	0.000376927	9.72313e-05	0.000241445	-9.93696e-05	-5.7436e-05	0.000133997	0.0009362	-0.00012289	0.000751538	-0.000286289	-0.000884882	-0.000149619	0.000267817	-0.000140175	0.000554284
733.5	-0.00027827	-0.000243761	-0.000293416	-1.94225e-05	-0.00107	0.000337191	0.00018288	0.000291516	0.000200402	-0.000168625	0.000141363	0.000524823	1.21168e-05	0.00088316	-0.000229803	-0.00097362	-0.000164646	0.000143679	-0.000153539	0.000780167
734	-0.000110655	-0.00030975	-0.000212519	-6.884e-05	-0.000943565	0.000512647	9.81816e-05	0.000483365	4.28245e-05	-0.000148965	0.000110061	0.000586714	-9.27766e-05	0.000895276	-0.000294604	-0.000910007	-0.000438877	9.42021e-05	6.67611e-05	0.000696894
734.5	-6.63454e-05	-0.000488176	-0.000256828	0.00012093	-0.0012	0.000621876	0.000168269	0.000800658	-1.81752e-05	-0.000192384	5.73766e-05	0.000619263	-0.000198264	0.000944991	-0.000131859	-0.000796501	-0.000544959	7.38293e-05	9.01632e-05	0.000566579
735	-0.000199274	-0.000593426	-0.00035501	0.000161141	-0.00137	0.000688578	0.000246018	0.000729027	-1.60369e-05	-0.000150569	0.000197848	0.00061754	-0.000183415	0.00089201	-0.000226358	-0.000578577	-0.000177475	0.000253918	0.000197551	0.000711802
735.5	-0.000251186	-0.000483127	-0.000291278	0.000148846	-0.0012	0.000525892	9.39645e-05	0.000290328	-2.43524e-05	-0.000121168	0.000234258	0.000634528	-9.72313e-05	0.000829109	-0.000326559	-0.000697012	-0.000226893	0.000276192	0.000259323	0.00063328
736	-0.000109823	-0.000595267	-0.00015241	0.000229744	-0.00135	0.000289021	0.000106497	0.000137027	0.000294426	-8.4283e-05	0.000248454	0.000674976	-0.000257185	0.000895336	-0.000258848	-0.000965304	-0.000295792	0.000191433	4.80514e-05	0.000580893
736.5	-3.6588e-05	-0.000527259	-0.000234258	0.000324184	-0.00124	0.000306424	0.000217686	0.000378412	0.000110239	-0.000222379	5.04272e-05	0.000567351	-0.000398488	0.000829881	-0.00029603	-0.00106	-0.000218459	0.000223626	8.25605e-06	0.000669809
737	-0.000135542	-0.00050944	-0.000291516	7.18098e-05	-0.00104	0.000534327	0.000224576	0.000518943	-5.07836e-05	-0.000299594	1.44332e-05	0.00035792	-0.000426879	0.000927231	-0.000339567	-0.000985855	-0.000252908	0.000316224	3.04702e-05	0.000682639
737.5	-0.00026556	-0.000465487	-0.000383045	-6.44447e-05	-0.00124	0.00050647	-1.86504e-05	0.000484612	-9.32518e-05	-0.00013673	0.00017795	0.000490433	-0.000307137	0.00095687	-0.000494828	-0.000919569	-0.000316165	0.000471189	0.000205391	0.000638923
738	-0.000299712	-0.000451232	-0.000428305	0.000107923	-0.00146	0.000329886	5.07242e-05	0.000310641	-1.01567e-05	-4.16366e-05	0.000197789	0.000705684	-0.000182405	0.000705922	-0.000379065	-0.00107	-0.000304583	0.000158706	0.000241742	0.000517815
738.5	-0.000190661	-0.000520606	-0.000382629	2.83319e-05	-0.00148	0.000504569	0.000395221	0.000247978	0.000162923	-7.43044e-05	0.000102696	0.000724335	-0.000225052	0.000976886	-0.00033434	-0.001	-0.000311889	-0.000121109	4.39531e-05	0.00054187
739	2.80349e-05	-0.000405259	-0.000361128	1.55618e-05	-0.00139	0.000418148	0.000320382	0.000147837	-4.44282e-05	-0.000150747	-1.03943e-05	0.000624015	-0.00018294	0.00113	-0.000282784	-0.000754448	-0.000180623	9.02226e-05	0.000210618	0.000588377
739.5	-1.01567e-05	-0.000361484	-0.000305711	3.70631e-05	-0.00123	0.000257304	3.9439e-05	0.000122118	-1.55618e-05	-0.000225527	-1.7997e-05	0.000728373	-0.000195948	0.000939229	-0.000277558	-0.000822754	-0.000233308	-0.000193928	0.000321095	0.00052417
740	-0.00021733	-0.000409892	-0.000419574	-0.000101983	-0.00124	0.000413159	0.000123069	6.67017e-05	0.000181098	-0.000212222	0.000156449	0.000643378	-0.000300069	0.000785037	-0.000206104	-0.000885476	-0.000360771	-0.000215014	0.000287833	0.00053498
740.5	-6.24252e-05	-0.000414525	-0.000432344	1.43738e-05	-0.00158	0.000244771	0.000327866	-7.84028e-05	2.54215e-05	5.04866e-05	0.000283319	0.000582378	-3.33212e-05	0.00105	-9.06383e-05	-0.0008477	-0.000170942	4.53192e-05	0.000101092	0.000986568
741	-5.84457e-05	-0.000409298	-0.000289021	8.11944e-05	-0.00128	0.000369859	0.000338557	0.000157696	0.000285517	-5.14964e-05	0.000341171	0.000633518	-0.000209668	0.00125	-0.000143323	-0.000875735	-0.000160785	0.000105963	0.000248097	0.00118
741.5	-0.000201887	-0.000320382	-0.000211747	3.70631e-05	-0.00122	0.000233902	0.000225646	0.000335291	0.000234614	-0.000346398	0.000204025	0.00058511	-0.000327035	0.00103	-0.00032062	-0.000724216	-0.000205154	0.000166249	0.000167616	0.00097356
742	-0.000310938	-0.000417198	-0.000117842	6.80085e-05	-0.00148	1.4849e-05	0.000337191	0.000271262	-0.000137561	-0.000312601	0.000164289	0.000558026	-0.000375145	0.000757121	-0.000374433	-0.000878645	-0.000329113	0.000130849	-4.05675e-05	0.000925153
742.5	-0.000549829	-0.000523873	-0.000127048	0.000181752	-0.00136	0.000176466	0.00011897	0.0001928	-0.000258195	3.50437e-06	0.000234436	0.000645516	-0.000313789	0.000646704	-0.000687747	-0.00113	-0.000273638	4.4844e-05	7.60269e-05	0.000981163
743	-0.000363741	-0.000531238	-0.000245127	0.00032751	-0.00115	0.000325906	0.000279874	7.60269e-05	-0.000106259	3.98547e-05	0.000467209	0.000792224	-0.000117367	0.000476713	-0.000621817	-0.00109	-7.55517e-05	-7.22256e-05	0.000167913	0.00109
743.5	-5.64262e-06	-0.000481642	-0.000311473	0.000368315	-0.00138	0.000321986	0.000391539	7.06813e-06	-1.03349e-05	-0.000127345	0.000155142	0.00065793	-0.00030975	0.00056551	-0.000340755	-0.00105	-1.84128e-05	-0.000137442	-0.000117842	0.000993993
744	-0.000158825	-0.000417673	-0.000308028	0.000273162	-0.00141	0.000391598	0.000399379	4.86453e-05	-0.000135482	-0.000203134	-7.2285e-05	0.000697309	-0.000383995	0.000884644	-0.00025665	-0.00115	-0.000301554	-4.27057e-05	-9.63404e-05	0.00101
744.5	-0.000245009	-0.000404487	-0.00039635	0.000146352	-0.00119	0.000327391	0.00027049	-0.000291931	-5.114e-05	-0.00022814	0.000138096	0.000901988	-0.000152529	0.000859579	-0.00042189	-0.00102	-0.000364098	-2.85695e-05	-0.000159122	0.00109
745	-0.000230635	-0.000311176	-0.000437808	0.000205391	-0.00109	0.000191849	0.000189295	-0.000330301	2.70846e-05	-9.67561e-05	0.000123544	0.001	-9.59246e-05	0.000688459	-0.000317175	-0.000759913	-0.000394568	-0.000181574	-0.000173793	0.000870449
745.5	-0.000123722	-0.000301969	-0.000353822	0.000365939	-0.00119	0.000308978	0.000181098	0.000103171	-0.00019078	-2.76785e-05	0.000148906	0.000889753	-0.000132334	0.000620748	-0.000142432	-0.000725285	-0.000496076	-0.000186741	-6.68205e-05	0.000880427
746	-9.37863e-05	-0.000476237	-0.000382807	0.000116594	-0.00147	0.000212816	0.000230694	1.65715e-05	-8.1135e-05	-0.000129186	5.43474e-05	0.000756705	-0.000194463	0.000654247	0.00010032	-0.0011	-0.00038649	6.18907e-05	-3.80135e-05	0.00097065
746.5	-0.000246494	-0.000430443	-0.000389697	2.37584e-06	-0.00162	0.000154667	0.000290387	-6.24846e-05	0.000191077	-0.000198264	-1.72842e-05	0.00064314	-0.00013275	0.000548225	8.1432e-05	-0.0013	-0.000490849	0.000153301	-3.08859e-06	0.000954019
747	-2.09668e-05	-0.000489898	-0.000402646	8.57085e-05	-0.00134	0.000146352	0.000150628	0.000146946	5.20903e-05	-0.000174387	-0.000107447	0.000571568	-8.27981e-05	0.000565925	-0.000198977	-0.00114	-0.000331964	0.000103349	-5.66638e-05	0.00114
747.5	-9.91914e-06	-0.000583625	-0.00042878	0.000308859	-0.00127	0.000241801	0.000271083	0.000329113	8.61242e-05	-0.000332677	-0.000104062	0.00040419	-0.000133938	0.00065098	-0.000303811	-0.00119	-0.000396647	0.00017896	-9.04008e-05	0.0013
748	-0.00025861	-0.000358871	-0.000336716	0.000545553	-0.00137	0.000402111	8.54709e-05	0.0002636	6.42071e-05	-0.000292941	7.89967e-05	0.000301732	-0.000335766	0.000771673	-0.000412921	-0.000981935	-0.000442263	9.06383e-05	0	0.0012
748.5	-0.000322342	-0.000425929	-0.000319491	0.000434898	-0.00135	0.000220062	0.000156746	0.000183653	-2.45306e-05	-0.000370097	-6.46229e-05	0.000504035	-0.00028914	0.00101	-0.000283972	-0.000857085	-0.000333865	5.19715e-05	-1.43738e-05	0.000929429
749	-0.000312898	-0.000496016	-0.000315452	0.000361484	-0.00133	0.000320442	0.000402111	0.00029597	-2.38178e-05	-0.000180802	-1.72842e-05	0.00071887	1.13446e-05	0.000840038	-0.000268589	-0.00106	-0.00027245	0.000132928	-0.000114278	0.000924618
749.5	-0.000224517	-0.000516211	-0.000336954	0.000398072	-0.00141	0.000471248	0.000467684	0.00042094	-0.00013863	0.000145283	0.000377402	0.000770604	0.000203491	0.000593366	-0.000507361	-0.000854471	-0.000260452	0.000207411	-3.77759e-05	0.00104
750	-2.79161e-06	-0.000492571	-0.00015051	0.000251008	-0.00144	0.000443154	0.000388628	0.000370572	0.000192918	-8.16695e-05	0.000398429	0.000538544	0.000141481	0.000504569	-0.000474634	-0.000679312	-0.000298287	0.000201174	-0.000208718	0.000971541

## Sheet: titration #2
Absorbance spectra of DMHBO+ versus pH
pH	0.42	1.48	1.88	2.26	2.82	3.28	3.95	4.44	4.87	5.39	6.21	6.68	7.02	7.43	7.94	8.39	8.78	9.44	10.62
nm
750	0.000243464	-0.000652168	-0.000285042	-0.000410545	-0.000115941	-0.000103884	-1.65715e-05	-0.000157993	-7.84028e-06	0.000123781	0.000104121	0.000558441	3.21926e-05	-4.23494e-05	2.19765e-05	-0.000172545	-0.000479623	2.43524e-05	-5.34564e-05
749.5	-5.20309e-05	-0.000572162	-0.000164111	-0.000408704	-0.000140353	6.57514e-05	5.84457e-05	-0.00015146	0.000268351	0.00015045	0.000417851	0.000539435	-0.000158528	-1.08695e-05	-4.75762e-05	3.18957e-05	-0.000556778	-0.000306662	-0.000154251
749	-0.000227368	-0.000712337	-0.000100617	-0.000179792	-1.68091e-05	0.000134651	-1.72248e-05	4.86453e-05	0.000282547	0.000438699	0.000394865	0.000523695	-0.000132275	0.000152826	-6.90776e-05	9.46179e-05	-0.000548404	-0.000318066	-3.18957e-05
748.5	-0.000126454	-0.000772861	-0.000108338	-0.00022125	6.24846e-05	1.27701e-05	9.06383e-05	0.000196423	0.000128236	0.000555353	0.000398488	0.000652287	8.49957e-05	5.31e-05	4.92987e-06	0.000144392	-0.000503916	-6.53356e-05	-0.000193809
748	-0.00017112	-0.000657989	-0.000144511	-0.000280171	-0.000160429	-5.98118e-05	7.62051e-05	0.000132691	3.14799e-05	0.00050546	0.000400448	0.000547275	-1.7997e-05	-8.49363e-06	0.000226418	9.13511e-05	-0.000451291	0.000110952	5.70202e-06
747.5	0.000230397	-0.000514667	-0.000306959	-0.000294189	-0.00021246	-1.75218e-05	-0.000117604	-2.57185e-05	-5.17933e-05	0.000328282	0.000395637	0.000482058	0.000114991	7.38887e-05	0.00023901	-7.12752e-06	-0.000302207	1.63339e-05	0.00012491
747	0.000152054	-0.000380372	-0.000293713	-0.000341111	-8.27981e-05	0.000145995	-0.000195413	-0.000166665	-0.00026253	0.000375917	0.000578161	0.000635359	-4.1399e-05	5.45256e-05	2.64906e-05	0.000133463	-0.000350496	-9.84192e-05	-0.00016025
746.5	-0.000308562	-0.000478791	-0.000211747	-0.000120515	-8.56491e-05	0.000163874	-0.000228794	0.000113803	-0.000200521	0.000524764	0.000658227	0.000626866	-0.000471426	0.000105487	-9.15887e-05	0.000119267	-0.000275776	7.15128e-05	-0.000111189
746	-0.000323708	-0.000515617	-0.000104834	1.90067e-06	-0.000191374	9.14105e-05	-0.000345685	0.000337369	-0.00011012	0.000299475	0.000594257	0.000303632	-7.53736e-05	-7.12752e-07	-9.2242e-05	0.000306068	-0.000270311	-1.1998e-05	-0.000284388
745.5	-0.00018983	-0.000342359	-6.56326e-05	9.20638e-06	-0.000202481	-1.37205e-05	-0.000229031	0.000336182	-6.52762e-05	-5.12588e-05	0.00066975	0.000238	0.000227843	8.94504e-05	-9.37269e-05	0.00033636	-0.000472614	5.47631e-05	-0.000289912
745	-0.000273162	-0.000512588	8.61836e-05	-1.15822e-05	-0.0002203	-0.000107923	-0.000210797	0.000262293	-6.29004e-05	-4.1993e-05	0.000634409	0.00035792	1.4255e-06	6.61078e-05	-3.26678e-06	0.00012586	-0.000457825	3.5697e-05	1.06319e-05
744.5	-0.000376808	-0.000695052	-0.000318481	-0.000220062	-0.000275538	0.000217449	-0.000249226	0.000146827	0.000129127	3.64098e-05	0.000204263	0.000425454	0.000103884	8.73716e-05	0.000123306	-8.76091e-05	-0.00039243	-0.000214657	0.000256888
744	-0.000257125	-0.000525833	-0.00045141	-0.000174268	-8.21447e-05	0.000272034	-0.000111486	0.000355842	3.49249e-05	0.000123484	0.000372116	0.000310938	6.33162e-05	0.000408466	3.61128e-05	-0.000199511	-0.000468397	-0.000209668	0.000162211
743.5	-0.000113803	-0.000399379	-0.000249345	7.01467e-05	3.07077e-05	-8.83219e-05	-6.21282e-05	0.00026253	-0.000181574	0.000290625	0.000581606	0.000479385	-0.00011802	8.38078e-05	1.41363e-05	-0.000193096	-0.000602513	-0.000157221	0.000173318
743	-9.11729e-05	-0.000700873	-0.000316818	8.73122e-06	-0.000136908	-0.000156984	-9.18263e-05	5.3397e-05	-7.88185e-05	0.000269896	0.000579943	0.000617719	-5.4288e-05	-2.69064e-05	0.000264015	-0.000155142	-0.000497442	-4.88829e-05	3.87262e-05
742.5	-4.1993e-05	-0.000727542	-6.26034e-05	-0.000145223	-0.000301078	9.65779e-05	-0.000250473	-7.22256e-05	0.000127761	0.000258551	0.000404962	0.000423316	-3.89638e-05	0.000160785	0.000150153	7.55517e-05	-0.000321808	8.57085e-05	-4.13396e-05
742	-0.000312839	-0.000502787	0.000119683	-0.000114278	-0.000380253	0.000176881	-0.000335825	-2.459e-05	0.000230932	0.000191018	0.000250948	0.00044553	-0.000133641	0.000208718	7.78088e-06	7.22256e-05	-0.000354891	-3.32618e-06	0.000152529
741.5	-0.000443391	-0.00038055	-1.96007e-05	-0.0002203	-0.000453667	6.56326e-05	-0.000150153	0.00027928	2.92822e-05	0.00022618	0.000415297	0.000536168	9.63404e-05	1.74624e-05	0.000197373	9.56276e-05	-0.000281953	-0.000215845	0.00015633
741	-0.000171179	-0.00042676	2.45306e-05	-0.000259739	-0.000268708	0.000253562	-0.000212757	0.000349664	-1.2295e-05	0.000288308	0.000510925	0.000457052	0.000113565	-0.000204501	0.000143798	0.000172605	-0.000306484	-0.000237525	-0.000109586
740.5	-7.50766e-05	-0.000459013	-5.80893e-05	-0.000184603	-0.000127939	0.000504094	-0.000159835	0.000215845	-7.18098e-05	0.000301257	0.000458775	0.000531238	-0.000181574	7.10376e-05	-9.01632e-05	-3.63504e-05	-0.000465368	2.00759e-05	-8.19071e-05
740	-0.000186266	-0.000607265	-0.000278627	8.08974e-05	-0.000147659	0.00021436	-0.000190008	0.00031272	2.98168e-05	0.000822635	0.000516864	0.000325787	1.68091e-05	0.000359346	-0.000230278	8.1432e-05	-0.000278864	0.000168269	-0.000388153
739.5	-9.33112e-05	-0.000708119	-0.00034515	0.000118554	-0.000117129	4.40125e-05	2.55997e-05	0.00026354	-9.08759e-05	0.000779276	0.000537712	0.000446599	-0.000147599	-2.37584e-06	-0.000286348	0.000197551	-0.000585288	0.0001337	-0.000118079
739	-0.000370156	-0.000769832	-0.00035602	-8.82031e-05	-0.000144332	-4.68635e-05	0.000190958	4.5141e-05	3.07671e-05	0.000521616	0.000581606	0.000461804	-0.000285576	8.99256e-05	2.0848e-05	0.000161617	-0.000644328	-2.88665e-05	0.000148074
738.5	-0.000371225	-0.000549413	-0.000488711	-0.000239485	-0.000218637	0.000196185	0.000193096	-1.34829e-05	0.000150985	0.000389757	0.000463586	0.000379838	7.09783e-05	5.38128e-05	2.15014e-05	0.000521497	-0.000513003	1.18792e-06	-5.74954e-05
738	-0.000280884	-0.00035204	-0.000323946	-0.000151816	-0.000182702	0.000102458	-5.46443e-05	-5.46443e-06	-8.01846e-05	0.000445708	0.000423553	0.000391479	0.000181752	8.9688e-06	1.84722e-05	0.000311413	-0.000519537	-9.65185e-05	-0.000313314
737.5	-0.000310463	-0.000432522	-0.000197432	-0.000276192	-0.000265738	0.000132988	-0.000179317	4.98927e-06	-0.000415713	0.000382867	0.000524942	0.000468694	-6.76521e-05	0.000116891	0.000119505	-2.57779e-05	-0.000236753	-9.56276e-05	-0.00036582
737	-0.000312839	-0.000451944	-0.000171179	-0.000314264	-0.000349486	4.92393e-05	-1.91849e-05	0.000280349	-0.000140769	0.000373423	0.000539078	0.000387797	-0.000122593	-3.07077e-05	3.71225e-05	-2.83913e-05	-0.000185494	-7.05031e-05	-0.000328698
736.5	-0.000114813	-0.0005566	-7.57893e-05	-0.000343844	-0.000260808	-2.13232e-05	1.18792e-06	0.000340993	-8.9688e-06	0.000565569	0.000566816	0.000484612	-0.000118792	-9.80034e-05	0.000155499	-8.70746e-05	-0.000186741	-7.43044e-05	-0.000245603
736	-3.40933e-05	-0.000509024	-5.15558e-05	-0.000436561	-6.41477e-05	0.000124019	-0.000114516	0.000387381	-0.000140056	0.000440837	0.00049762	0.00052512	-4.27651e-06	0.000226715	0.000266213	7.35917e-05	-0.000345447	8.19071e-05	-0.00010133
735.5	-0.000159716	-0.000326559	-0.000180505	-0.000313492	-7.92343e-05	0.000144808	-0.000300841	0.000369859	-3.07671e-05	0.000385421	0.000507123	0.000440837	8.9688e-06	0.00031563	0.00029698	0.000182702	-0.000236159	0.000159716	-0.00023307
735	-0.000353763	-0.000222201	-0.000274291	-0.000235683	-0.000120871	0.000234733	-0.000212816	0.000151222	-6.74739e-05	0.000521616	0.000755339	0.000478494	-8.99256e-05	0.00016821	0.000327035	0.000227427	-4.23494e-05	6.41477e-06	-0.00022719
734.5	-0.000505698	-0.00025077	-0.000260749	-0.000116654	-0.00014944	0.000208183	-0.000164824	0.000190721	7.68585e-05	0.000317888	0.000738293	0.000548225	-0.000234555	0.000280884	7.89967e-05	0.000247444	-0.000206104	-2.69658e-05	-0.000134176
734	-0.000420702	-0.000657573	-0.000270668	-0.000129483	-5.93366e-05	0.000111724	1.49084e-05	0.00029603	8.53521e-05	0.000515736	0.000569727	0.000573053	-0.000130493	0.000249166	-0.000193572	0.000121465	-0.00015633	-1.39581e-05	2.98762e-05
733.5	-0.000147718	-0.000780701	-0.000291278	-0.000218934	-9.10541e-05	7.28195e-05	0.00011505	0.00021537	-0.000179792	0.000685311	0.000540029	0.000320442	-2.32832e-05	-0.000172664	0.000203016	0.000129008	-0.000198502	-8.34514e-05	-3.27272e-05
733	-0.000106913	-0.000565153	-0.000195294	-0.00019666	-0.000317828	-1.2295e-05	0.00014754	0.000111902	-5.43474e-05	0.000454677	0.00050451	0.000357386	1.49084e-05	-0.00014065	0.000576795	-3.15393e-05	-7.49578e-05	-7.63833e-05	-0.000220359
732.5	-0.000462279	-0.000427592	-0.00018686	-0.000115703	-9.2242e-05	5.85645e-05	0.00029894	0.000205629	0.000116238	0.000266866	0.000648664	0.000501896	0.000173852	0.000194047	0.00018098	-0.000250711	-6.87806e-05	-4.98333e-05	-0.000203966
732	-0.000280349	-0.000309275	-0.000282012	-0.000179554	-0.000160488	0.000104121	0.000198442	0.000114753	0.000111902	0.000412862	0.00051633	0.000511934	3.36775e-05	0.000128771	-7.769e-05	-7.16316e-05	-0.000155558	-0.000104359	-0.000130493
731.5	7.66209e-05	-0.00039439	-0.000249048	-0.000266451	-0.000320857	0.00016821	-2.99356e-05	9.30736e-05	5.09024e-05	0.000517221	0.000278627	0.000428245	3.54e-05	0.000110298	-1.69279e-05	0.000190839	1.02755e-05	6.20689e-05	-3.2549e-05
731	-0.000208242	-0.000365939	-0.000205213	-8.77279e-05	-0.000101508	0.000203016	-0.000180148	0.000143798	7.72148e-05	0.000420464	0.000335825	0.000284507	4.25276e-05	0.000158172	9.86568e-05	4.30621e-05	-1.2592e-05	0.000138096	-6.49199e-05
730.5	-0.000333034	-0.000442382	-0.000118376	-7.67991e-05	-0.000559273	0.00016524	-0.000269539	7.46608e-05	8.31544e-05	0.000570974	0.000505817	0.000384827	-0.000272865	0.000183296	0.000357742	-8.15507e-05	-0.000523398	-7.41856e-05	-0.000249345
730	-0.000430027	-0.000604592	-0.000184722	-0.000329232	-0.000533555	0.000199452	-0.000310998	2.04322e-05	9.07571e-05	0.000623361	0.000539613	0.000500352	-0.000547988	0.00016524	0.000428186	-4.13396e-05	-0.000764249	-1.07507e-05	-0.000227962
729.5	-0.000391717	-0.000496135	-0.000177357	-5.6842e-05	-0.000148668	0.00017706	-0.000260392	0.000194403	2.37584e-07	0.000605186	0.000566638	0.000531357	-0.000611542	0.000140947	0.000210618	-0.000120099	-0.000498036	7.29383e-05	2.66688e-05
729	-0.000166665	-0.000435195	8.71934e-05	-2.37584e-07	-0.000283735	0.000101983	-2.83913e-05	0.000225824	2.23923e-05	0.000554937	0.000619916	0.000719405	-0.000322164	0.000118614	2.41148e-05	-4.66853e-05	-0.000301078	-7.95907e-05	7.1691e-05
728.5	-0.000118495	-0.000329054	8.15507e-05	-0.000310641	-0.000307553	-3.71225e-05	4.21712e-05	8.11944e-05	-1.28889e-05	0.000495779	0.000681569	0.000759913	-7.31165e-05	0.000208955	-1.88285e-05	-6.24252e-05	-0.000348298	-3.76571e-05	-0.000127939
728	-0.000182524	-0.000305711	-7.81058e-05	-0.000385243	-0.000220122	0.000275835	3.47467e-05	0.000142194	-6.84242e-05	0.000623718	0.000708535	0.000672066	-7.86403e-05	0.000219647	-7.31165e-05	-5.73766e-05	-0.00046816	-3.71819e-05	-0.000196541
727.5	-0.000377402	-0.000251364	-0.000144867	-0.00020159	-0.000165062	0.000537237	-0.000114575	0.000219171	9.43209e-05	0.000621639	0.000679194	0.00059788	-0.000124375	0.000115585	-0.000219171	-7.12752e-05	-0.000208955	-8.98068e-05	-0.000128177
727	-0.000249404	-0.00019179	-0.000283497	-0.000217033	-3.17769e-05	0.000301613	-0.000138512	0.000119802	0.000177772	0.00051134	0.000716138	0.000568004	-0.000211034	0.000196066	-0.000130552	-0.000232595	-0.000269183	8.69558e-05	9.50336e-06
726.5	-0.000309038	-0.000377343	-0.000116773	-0.000238534	1.97789e-05	0.000331014	-3.80135e-06	0.00010127	0.000155202	0.000463586	0.000659474	0.000680203	-0.000189414	0.000162745	0.000185553	-0.000214895	-0.000326678	9.04602e-05	2.19765e-05
726	-0.000351624	-0.000437868	-0.000251661	-0.000225883	-0.000126098	0.00043864	9.36081e-05	0.000184306	0.000126811	0.000492809	0.000584516	0.000645516	-9.96071e-05	0.000101924	0.000224695	-0.000137799	-0.000260273	4.5141e-06	-7.73336e-05
725.5	-0.000116773	-0.00042088	-0.000423731	-9.19451e-05	-0.00030589	0.000426701	8.97474e-05	0.000211272	0.000104596	0.000425513	0.000650327	0.000418089	9.04602e-05	0.000245959	0.000214182	0.000143738	-0.000482355	-2.76785e-05	-0.00018983
725	-0.000209668	-0.000355663	-0.000230694	-8.80843e-05	-0.000358871	0.000432641	-1.31265e-05	0.000297633	7.49578e-05	0.000351684	0.000774702	-0.000169516	0.000162567	0.000186682	0.000290565	0.000604533	-0.000318778	1.91255e-05	-6.97309e-05
724.5	-0.000257125	-0.000488829	-0.000198917	-0.000280587	-0.000187691	0.000354594	8.23823e-05	0.000327569	1.84128e-05	0.000470417	0.000631558	-0.000154251	-7.4542e-05	0.00010816	0.000346695	0.000398072	-0.000299237	5.114e-05	-4.63289e-05
724	-0.000154727	-0.000636666	-0.00015829	-0.000249285	-6.73551e-05	0.00036582	-1.83534e-05	0.000243346	-4.22306e-05	0.000849838	0.000473268	0.000429849	-0.000217092	0.000221607	0.000210084	-1.72248e-06	-0.000451766	6.78303e-05	-0.000154014
723.5	-0.000132572	-0.000507183	-0.000267639	-0.0001416	-8.17289e-05	0.000380729	-0.000241148	0.000266688	0.000189473	0.000676758	0.000584279	0.000376749	-0.000131622	0.000210143	0.000239544	0.000197729	-0.000392786	6.92558e-05	-0.00011606
723	-0.000144926	-0.000371047	-0.000376096	-0.000288427	-0.000137858	0.000303336	-0.00024192	0.000321867	0.00018781	0.000242455	0.000542523	0.000341349	-0.000116297	-5.23279e-05	0.000308028	0.000159835	-0.000244474	3.21926e-05	-7.11564e-05
722.5	-9.28954e-05	-0.000169754	-0.00024192	-0.000257304	-0.000222557	0.000407813	-0.000311354	5.56541e-05	8.85001e-06	0.00040817	0.000479979	0.000341111	-0.000225408	8.33326e-05	-4.78732e-05	0.00035014	-0.000434838	-7.72742e-05	-8.55897e-05
722	-0.000140175	-2.55403e-05	-0.000318778	-8.35108e-05	-0.00019767	0.000330717	-0.000289318	-5.0249e-05	0.000130909	0.000625024	0.000499877	0.000280646	-0.000114634	0.000215845	-0.00022422	0.00051437	-0.000493046	-7.80464e-05	1.1998e-05
721.5	-0.000283616	-0.000213469	-0.000230457	-0.000140709	-0.000168744	0.000269717	-0.000124435	0.000439412	8.35108e-05	0.000504688	0.000527971	0.00041209	3.40339e-05	0.000394033	-0.000105725	0.000320204	-0.000316403	2.37584e-06	6.2247e-05
721	-0.000242989	-0.000431275	-0.000228794	-0.000238831	-0.000193156	0.000473149	-5.10212e-05	0.000613442	-9.85974e-05	0.000463289	0.000516805	0.000370215	-1.62745e-05	0.000277261	0.000165834	0.000265857	-0.000265916	-2.75004e-05	6.94934e-06
720.5	-6.9137e-05	-0.000484078	-0.00027239	-0.000231645	-6.3435e-05	0.000316581	5.07242e-05	0.000425038	-6.5098e-05	0.000444876	0.000464299	0.00025273	-7.00873e-05	0.000155439	0.000395578	4.18742e-05	-0.000180683	-3.90232e-05	-7.08595e-05
720	-0.000110595	-0.000589446	-0.000305058	-0.000142669	-3.06483e-05	7.92343e-05	4.66853e-05	0.000347229	-1.24732e-05	0.000314502	0.000574835	0.000434601	4.18742e-05	9.21232e-05	0.000208896	-3.20739e-05	-0.000365404	-2.77973e-05	3.46873e-05
719.5	-0.000265619	-0.000659355	-0.000167734	-0.000216796	-0.000194997	0.00021442	-4.49628e-05	0.000293179	-8.97474e-05	0.00038649	0.000651634	0.000510687	0.000114397	7.48984e-05	4.09239e-05	0.000161557	-0.000229744	5.24467e-05	0.000269183
719	-0.000307493	-0.000572221	1.74624e-05	-0.000209193	-0.000327628	0.000290268	-5.92772e-05	0.000229209	2.72628e-05	0.000369443	0.000586061	0.000622827	0.000108932	0.000166546	2.37584e-05	0.00019767	-1.26514e-05	4.59131e-05	1.50866e-05
718.5	-0.000159122	-0.000338379	-0.000174446	-9.98447e-05	-0.000389757	0.000312126	-4.46064e-05	0.000138987	6.74739e-05	0.000450163	0.000663216	0.000616471	2.34614e-05	0.00019862	-4.43688e-05	0.000168091	-0.000294307	-0.000129186	-0.000306008
718	-5.69608e-05	-0.000216855	-0.000375739	-0.000195354	-0.000281121	0.000213469	-0.000128117	0.000203372	-9.97853e-05	0.000481345	0.000582497	0.000532485	0.000109764	0.000181633	0.000221072	0.000205094	-0.000319016	-0.000181692	-0.000283378
717.5	5.17339e-05	-0.000356317	-0.000274707	-0.000214182	-0.000142016	0.000129543	0.000108873	0.000329054	-8.29763e-05	0.000477188	0.000557313	0.000450519	9.25984e-05	3.62316e-06	0.000162626	0.000160488	-0.000106497	-0.000123069	-0.00013768
717	-1.84128e-05	-0.000448915	-0.000130196	-0.000187216	-3.37963e-05	0.000280171	9.71719e-05	0.000336063	-5.6842e-05	0.000498927	0.000621104	0.000404606	7.82246e-05	0.000148134	5.20309e-05	8.41642e-05	-0.000162626	-1.41957e-05	-0.000209846
716.5	-0.000229684	-0.000275716	-0.000198145	-9.42615e-05	-8.17883e-05	0.000202006	-0.000112496	0.000119564	9.66967e-05	0.000376571	0.000568301	0.000473565	2.95198e-05	0.000312423	7.35917e-05	0.000270786	-0.000228081	-6.47417e-06	-0.00012883
716	-0.000277023	-0.000140947	-0.000309394	-8.34514e-05	-3.11829e-05	0.000113922	-0.00016025	1.49084e-05	5.47037e-05	0.00043561	0.000513776	0.000476653	-1.74624e-05	7.38887e-05	6.8543e-05	0.000187573	-0.000158528	6.07027e-05	-0.000214895
715.5	-0.000331549	-0.000310879	-0.000287774	-9.57464e-05	7.93531e-05	0.000187038	-0.000233129	0.000226893	-1.08101e-05	0.000390529	0.000643675	0.000399141	-0.00016815	0.000114694	0.000231229	0.000142729	-0.000111724	5.10806e-05	-0.000353822
715	-0.000366652	-0.000253977	-0.000307256	8.34514e-05	-0.000106022	0.000221369	-0.000143204	0.000282309	-6.93152e-05	0.00042385	0.000670165	0.000465843	-0.000277023	0.000274647	0.000175812	0.000107982	2.54809e-05	-0.000217271	-0.000218756
714.5	-0.00040122	-0.000257066	-0.000275835	-0.000122296	-1.75218e-05	0.000239366	-0.000112971	0.000203134	-0.000505579	0.000697012	0.000620213	0.000460794	0.000125979	0.000254987	0.000129543	-0.000139581	-0.000228318	-0.000340577	-0.000104359
714	-0.000166962	-0.000418207	-0.000241088	-0.000339389	-2.20359e-05	0.000287061	-0.000158053	0.000325253	-0.000315809	0.000570855	0.000648842	0.000346576	0.000321867	0.000249166	0.000214895	-5.52383e-06	-0.000386193	-0.000155202	-0.000118257
713.5	-0.000244415	-0.000257363	-0.000239604	-0.000236753	-0.000180623	0.000260986	-0.000167972	0.000290209	0.000114872	0.000267935	0.000554759	0.000429849	0.000128771	0.000222379	1.27108e-05	0.000204144	-0.000184187	8.03034e-05	-0.000100736
713	-0.000485266	-0.000262174	-0.000306305	-0.000284448	-0.000329113	0.000179376	-0.000197551	0.000278508	-4.00329e-05	0.00022024	0.000684836	0.000370809	1.66309e-06	0.000123781	-3.43309e-05	8.51739e-05	-0.000171001	0.000126395	4.27651e-06
712.5	-0.000336538	-0.000328579	-0.000319966	-0.000307493	-0.000368909	0.000337251	-0.000109348	0.000400329	-0.000124078	0.000319313	0.000836237	0.000260036	1.67497e-05	0.000236931	-0.000415713	-3.14799e-06	-0.000167913	1.7997e-05	-9.54494e-05
712	-0.000188761	-0.000191671	-0.000175812	-8.20259e-05	-0.000280765	0.000318778	-0.000167794	0.000293832	-9.24796e-05	0.000451172	0.000890525	0.000332202	9.21232e-05	0.000240138	-0.000268826	0.00020159	-0.000262174	-4.36561e-05	0.000237228
711.5	-9.69343e-05	-0.000280646	-4.91799e-05	0.00012782	-5.00115e-05	5.27437e-05	-0.00012984	0.000257363	-7.24038e-05	0.000639161	0.000787294	0.000434838	-3.8845e-05	2.58967e-05	0.00022909	0.000359643	-0.000310404	-4.08051e-05	0.000325906
711	-0.000122118	-0.00055862	-0.000209609	-6.47417e-06	-6.87806e-05	0.000367721	-6.73551e-05	0.000333152	-0.000279637	0.000541929	0.00072772	0.000380372	-2.95198e-05	0.000135482	7.06813e-05	0.000320501	-0.000334637	-6.94934e-06	-0.000244058
710.5	-0.000116535	-0.000557194	-0.000332915	-0.000280052	-0.000125979	0.000435195	-9.90132e-05	0.000348595	-0.000179376	0.00107	0.000500827	0.000391063	5.3397e-05	0.000233902	1.73436e-05	0.000229566	-0.000232535	0.00010026	-0.000295139
710	-0.00014944	-0.000383995	-0.000406328	-7.27007e-05	-5.64856e-05	0.000255819	-0.000137977	0.000351743	5.35752e-05	0.00109	0.000555175	0.000394984	-9.61622e-05	0.000145817	0.000127642	0.000302266	-9.30736e-05	0.0001337	-0.000172248
709.5	-0.000164527	-0.000259026	-0.000330955	3.8251e-05	-0.000145401	0.000259323	-0.000199095	0.00031866	2.1145e-05	0.000340696	0.000794719	0.000275063	-4.44876e-05	3.30836e-05	3.9439e-05	0.000176466	-0.000217568	8.22635e-05	-9.50336e-07
709	-0.000262174	-0.000211569	-0.000232001	-6.99685e-05	-0.00011707	0.00028124	-0.000251958	0.000233961	9.54494e-05	0.000234436	0.000653772	0.000339508	8.60648e-05	0.000240376	-5.48225e-05	-8.63024e-05	-0.000422603	-0.000396469	-9.23608e-05
708.5	-0.000412743	-0.000269361	-0.000384767	-0.000193037	3.33806e-05	0.000362732	-0.000205094	9.52118e-05	6.8543e-05	0.000245484	0.000679669	0.000437274	0.00018294	0.000358336	3.17175e-05	-0.000151222	-0.00020456	-0.000499105	-2.20953e-05
708	-0.000384886	-0.000261877	-0.000309275	-0.00022024	-1.56212e-05	0.000306484	-0.000180802	0.000281181	0.00016227	0.000185137	0.000833504	0.000462576	0.000116119	0.00013964	0.000189948	9.2539e-05	-8.79655e-05	4.39531e-05	0.000121405
707.5	-0.000371938	-0.000324005	-0.000130909	-0.000220419	-7.97689e-05	0.000277914	-0.000139937	0.000369324	0.000381263	0.000509677	0.000641774	0.000544721	4.81108e-05	0.000108576	0.000265619	0.000301019	-0.000228853	0.000116594	-2.72034e-05
707	-0.000293832	-0.000376571	-0.000242811	-8.14914e-05	-4.73386e-05	0.000243999	-0.000113209	0.000243049	0.000239663	0.00057727	0.000484078	0.000587367	0.000189948	0.0001928	0.000310344	0.000256294	-0.000285873	1.08101e-05	-6.29598e-05
706.5	-0.000128117	-0.000313967	-0.000235565	-0.000179554	-3.36775e-05	0.000396171	-5.60105e-05	0.000241148	0.000136551	0.000419277	0.000587605	0.000626034	1.65715e-05	0.000281003	0.000225764	0.000117367	-0.000114397	4.8586e-05	-3.26678e-05
706	-7.44826e-05	-0.000342596	-6.24846e-05	-0.000437571	-0.000118257	0.000456043	-0.00014356	0.000124019	-9.11135e-05	0.000606612	0.000579052	0.00060483	5.31594e-05	0.000236574	0.00021733	0.000147362	-3.12423e-05	0.000127701	0.000168982
705.5	-0.000218993	-0.000361306	-2.19171e-05	-0.000351684	-0.000174565	0.000258432	-0.000143501	0.000121643	-6.12967e-05	0.00045533	0.000764605	0.000605127	0.00027144	0.000213707	0.000247384	0.000299297	-0.000182702	9.54494e-05	0.000163458
705	-0.00017207	-0.000251305	-0.000134591	-0.000269064	-0.000251958	0.000360831	-0.00010917	0.000260867	2.72034e-05	0.000344259	0.000810815	0.000619085	0.000154311	0.000309156	0.00019476	0.000371938	-0.000263006	-5.4585e-05	-5.999e-06
704.5	-0.000129127	-0.00019173	-0.000311829	-0.000230813	-0.000258195	0.000438996	-0.000167081	0.000338973	9.49149e-05	0.000321392	0.000775118	0.000527021	6.30192e-05	0.000301969	0.000189652	0.000174327	-0.000178901	-0.000108635	7.1394e-05
704	-0.000255344	-0.000176703	-0.000318541	1.65715e-05	-0.000200521	0.000186088	-9.61622e-05	0.000383223	0.000123366	0.000335112	0.000762586	0.000470951	0.000194047	0.000251899	0.000239722	1.22356e-05	-0.000108695	-4.01517e-05	-3.6291e-05
703.5	-0.000201471	-0.000355604	-0.000206282	8.9094e-06	-0.000214954	0.000190602	-0.000189948	0.000442144	0.000118317	0.000447668	0.000646229	0.000472377	0.000252671	0.000226477	0.000176466	-0.000112555	-0.000145936	-0.000268767	-0.000130315
703	-8.3689e-05	-0.00053795	-0.000199808	-0.000214182	-0.000108398	0.000402408	-0.000280706	0.000400983	0.000107447	0.000437511	0.000598177	0.000504391	7.4542e-05	0.000307256	0.000171655	-4.18148e-05	-0.000184425	-0.000294248	-0.000129543
702.5	-0.000169754	-0.000486097	-0.00023705	-0.000249285	-4.23494e-05	0.000170942	-0.000263243	0.000253146	-1.27701e-05	0.000401992	0.00072873	0.0005133	6.72957e-05	0.000236337	0.00024293	7.24038e-05	-6.80085e-05	0.000159835	-7.69773e-05
702	-0.000273875	-0.000392845	-3.08859e-06	-0.000148549	-0.00010822	0.00019666	-0.000335112	0.000307968	-6.17719e-05	0.000519418	0.000946832	0.0005468	0.000179614	0.000149797	0.000221428	4.20524e-05	-0.000144273	0.000222379	-0.000211331
701.5	-0.00034717	-0.00040122	4.21118e-05	-0.000127404	-0.000200699	0.00027049	-0.000268708	0.000265144	-3.46279e-05	0.000595623	0.00086837	0.00065591	0.000112971	0.000237762	0.000352872	0.000290209	-0.000182227	5.86239e-05	-6.5395e-05
701	-0.000267104	-0.000433472	-0.000173318	-0.000215192	-0.000246018	0.000195472	-0.000134354	9.83004e-05	-6.80678e-05	0.000447905	0.000824417	0.000667493	3.86074e-06	0.000226715	0.000149619	0.00036784	-6.6583e-05	0.000159894	4.90611e-05
700.5	-0.000137977	-0.000374848	-0.000236812	-0.000221844	-0.000179792	0.000275241	-7.85216e-05	0.000893791	-2.09668e-05	0.000284507	0.000845681	0.000612314	8.19665e-06	0.000276251	0.000123247	0.000219943	-7.32947e-05	0.000135364	-4.78138e-05
700	-0.000140115	-0.00034521	-0.000161557	-0.000141838	-0.000332737	0.00027239	-7.66209e-05	0.00099423	6.99685e-05	0.000355485	0.000785394	0.000515676	8.44018e-05	0.000334162	0.000240079	1.05725e-05	-0.000155618	-8.58273e-05	1.63339e-05
699.5	-0.000104299	-0.000353169	-0.000234674	5.999e-06	-0.000271796	0.000374314	1.03349e-05	0.000208421	-3.8548e-05	0.000374254	0.000804816	0.000409239	0.000183712	0.000247622	0.000106497	-9.14699e-06	-0.000105784	-0.00016328	6.68205e-05
699	-0.000226715	-0.000459666	-0.00024982	1.10477e-05	1.87691e-05	0.000301019	-3.0589e-05	0.000327213	6.5989e-05	0.000337132	0.000821506	0.000247028	0.000102636	0.000337785	7.71554e-05	0.000217805	-0.000150985	-2.83319e-05	-4.50222e-05
698.5	-0.000314205	-0.000421712	-0.000179317	-0.000194997	-8.04816e-05	0.000295317	-0.000116416	0.000394508	0.000203669	0.000356198	0.000598534	0.000335885	5.60105e-05	0.00034717	0.00012289	0.000278449	-0.000128355	0.000190958	-2.16202e-05
698	-0.000177654	-0.000208896	-0.00018294	-0.000323887	-0.000191018	0.000246909	-6.16531e-05	0.000383461	5.64856e-05	0.000369384	0.000553452	0.000233248	0.000101448	0.000169041	0.000180683	0.000305177	-0.000150747	0.000144689	0.000122415
697.5	-0.000251958	-9.35487e-05	-0.000147896	-0.000389994	-0.000137383	0.000308681	-7.13346e-05	0.000435432	9.63998e-05	0.000363385	0.0007671	0.00029894	1.90067e-05	0.0002301	0.000104062	0.000189414	-0.000177654	3.55782e-05	4.11021e-05
697	-0.000260808	-0.000260392	-0.000136314	-8.34514e-05	-0.000168744	0.000356614	9.24796e-05	0.000340874	0.00026948	0.000404368	0.0006707	0.000601741	4.85266e-05	0.000289674	0.000103824	8.00658e-05	-4.59131e-05	5.09618e-05	3.24896e-05
696.5	-0.000195472	-0.000414228	-0.0002301	-3.67661e-05	-0.000109645	0.00020557	2.40554e-05	0.000169279	0.000145698	0.000476059	0.000595267	0.000592772	0.00016328	0.000202422	0.000183177	0.000193275	-0.000122653	1.77594e-05	8.61242e-06
696	-7.18692e-05	-0.000367602	-0.000205273	-0.000303692	-6.30192e-05	0.000186801	-4.37749e-05	8.12538e-05	-3.77165e-05	0.000387797	0.000670047	0.000539732	0.000187276	0.000272628	0.000156509	0.000237287	-0.000180505	-4.25276e-05	-0.000108635
695.5	7.4245e-06	-0.000312304	-4.8289e-05	-0.000386134	-0.000191612	0.000198799	4.01517e-05	0.000117307	5.26843e-05	0.000311295	0.000700042	0.000437571	0.000248572	0.000154311	0.000149797	0.000218756	-0.000123366	-1.4255e-06	-0.000154608
695	-6.97309e-05	-0.000345922	-4.18742e-05	-0.000277676	-0.000180326	0.000288487	-2.20953e-05	0.000264194	3.14799e-05	0.000425513	0.00077987	0.000291159	0.00024976	0.000232238	7.85809e-05	0.000183712	-3.27272e-05	-5.50601e-05	-0.00016132
694.5	-0.000213529	-0.000392786	-0.00015639	-0.000102874	-7.79276e-05	0.000447133	-0.000149025	0.00029995	7.11564e-05	0.000398844	0.000678243	0.00029401	9.15887e-05	0.000172961	0.000100736	0.000169457	-6.15343e-05	-8.55897e-05	-4.13396e-05
694	-0.000248988	-0.000349486	-4.34185e-05	-0.000119208	-0.000170882	0.00031177	-0.000104121	0.000364157	-1.15228e-05	0.000401695	0.000784265	0.000380966	-1.34829e-05	0.000131681	0.00020456	0.000267342	-0.000118079	8.67182e-06	0.000129602
693.5	-0.000132394	-0.000320026	-0.000149203	-0.000208421	-0.000348595	0.000151638	-7.74524e-05	0.000345863	-0.000136551	0.000517042	0.000988825	0.000413872	0.000182049	0.000126632	0.000212163	0.000313492	-0.000104596	0.00011897	-8.37484e-06
693	-0.000165537	-0.000396765	-0.00027631	-0.00021733	-0.000661612	0.000348536	-6.16531e-05	0.000239425	9.83598e-05	0.000535693	0.000956632	0.000445648	0.000138927	0.000188998	0.000277736	0.000200996	-1.53242e-05	0.000248275	-7.96501e-05
692.5	-0.000181633	-0.000419692	-0.000363207	-0.000241742	-0.000531	0.000475168	8.85001e-06	0.000122118	3.95578e-05	0.000538484	0.000785513	0.000537653	-0.000105784	0.000337191	0.000210856	9.59246e-05	-1.53242e-05	0.000215429	-0.000162864
692	-0.000254156	-0.000300366	-0.000254156	-0.000135482	-0.000139402	0.000423316	-5.95148e-05	0.000112734	0.00011606	0.000483187	0.000690895	0.000573647	-0.000195948	0.000300841	-4.75168e-07	9.06977e-05	-7.63833e-05	-4.16366e-05	-7.08595e-05
691.5	-0.000231288	-0.000289615	-8.0838e-05	-0.000135661	-0.000163933	0.000368552	-0.000126632	0.000348833	0.000202897	0.000342181	0.000706932	0.000480989	-9.14105e-05	0.000227071	0.00011606	0.000188345	-8.85001e-05	4.8586e-05	8.57085e-05
691	-0.000209906	-0.000350555	-8.79061e-06	-0.000227309	-0.000212222	0.00028124	-9.43209e-05	0.000386787	8.28575e-05	0.000359999	0.000694102	0.000389994	4.72792e-05	0.000141363	0.000196779	0.000337607	-0.000120099	0.000201293	8.16695e-05
690.5	-0.000311413	-0.000248929	-4.21712e-05	5.01302e-05	-0.0001337	0.000260749	-0.000183118	0.000274766	-0.000127226	0.000440778	0.000793769	0.000504332	0.000115585	0.000194403	0.000118436	0.000265916	-0.000217627	0.000198799	4.38937e-05
690	-0.000206104	-0.000184365	-0.000151282	9.43209e-05	-0.000183177	0.000364513	-0.000219884	0.000308978	-0.000118376	0.000265381	0.000844671	0.000558204	0.000204382	0.000170051	0.000176287	0.000231763	-6.38507e-05	0.000165834	8.3095e-05
689.5	2.25705e-05	-0.000255284	-0.000279518	-0.000180505	-0.000205867	0.000423197	-8.38672e-05	0.000351803	-0.000145936	0.000284685	0.000696715	0.000447787	6.15937e-05	0.000224161	0.000142432	0.000220537	-1.99571e-05	7.69773e-05	0.000237465
689	-8.44611e-05	-0.000383283	-0.000189711	-0.000293001	-0.000209906	0.000353525	1.30671e-05	0.000299831	-0.000109823	0.000475584	0.000676818	0.000474396	2.89259e-05	0.000301435	0.000138809	0.000171001	-4.09833e-05	7.09783e-05	0.000249523
688.5	-0.00012788	-0.000272034	-0.000111189	-0.000172427	-0.000297396	0.000357208	0.000102458	0.000156806	-3.80135e-06	0.000561649	0.000667077	0.000528209	4.41312e-05	0.000270014	0.000303811	0.000254987	8.48769e-05	-2.37584e-07	0.000156033
688	-5.75548e-05	-0.000225052	-0.000157815	-0.000211331	-0.000300009	0.000405615	7.07407e-05	7.83434e-05	8.82625e-05	0.000514013	0.000940892	0.00041791	0.00015051	0.000269658	0.000191196	0.000296505	0.000175575	0.000118554	5.77329e-05
687.5	-0.000138393	-0.000269836	-0.000220716	-0.00022713	-0.000358039	0.000288902	-0.000137205	0.000235862	2.61343e-06	0.00052613	0.00119	0.000384292	0.000154905	0.00014849	0.000164586	0.000247681	-0.000199511	0.000133344	7.769e-05
687	-0.000191315	-0.000153182	-0.000129721	-0.000254037	-0.000435373	0.000214123	-0.000136967	0.000264906	1.81752e-05	0.000447668	0.000975461	0.000522269	8.03034e-05	0.000192265	0.000419098	0.000282903	-0.000287299	1.4849e-05	9.68155e-05
686.5	-0.000136195	-0.000259382	-4.92393e-05	-0.000255878	-0.000364395	0.000283675	-0.00015936	0.000204738	0.000196482	0.000340339	0.000803806	0.000525595	2.61343e-05	0.000237228	0.000409714	0.000288605	-0.000230635	-1.18792e-06	-6.57514e-05
686	-0.000300069	-0.000356911	-0.000238416	-0.000213944	-0.000279161	0.000486038	-0.000194581	0.000362316	0.000389222	0.00041108	0.000865222	0.000547216	2.1442e-05	0.000192027	0.00022125	0.000216974	-0.000221191	0.000164883	-5.48819e-05
685.5	-0.000375858	-0.000429077	-0.000359168	-0.000176228	-0.000147659	0.000520606	-6.48011e-05	0.000353703	0.00027631	0.000376927	0.000883575	0.000482474	-7.5136e-05	0.000136136	0.000277261	0.000322639	-7.77494e-05	0.000194344	2.09668e-05
685	-0.000218815	-0.000401695	-0.000172961	-0.000286467	-4.85266e-05	0.000427592	-9.65779e-05	0.000122653	0.000260511	0.000127939	0.000990251	0.000300841	-4.05081e-05	0.000177238	0.000250889	0.000519002	-3.08265e-05	0.000171714	0.000136314
684.5	-0.000179079	-0.000183356	-5.07836e-05	-0.000310582	-0.000337369	0.00044939	-0.000298227	0.000291456	8.85595e-05	0.000338557	0.000975758	0.000469763	-5.60698e-05	0.000271974	0.000392192	0.000346101	-8.92722e-05	0.000234139	0.000172664
684	-0.000206876	-0.000274291	-0.000141481	-0.000326738	-0.000303217	0.000491324	-0.000210856	0.000146768	-0.000119921	0.000618669	0.000928538	0.000521081	-0.000139046	0.000176584	0.000337132	7.58487e-05	-6.49793e-05	6.40883e-05	7.60863e-05
683.5	-0.000267698	-0.00033826	-0.00022618	-0.000449509	-0.000188761	0.000544186	-0.000114278	0.00015146	3.84292e-05	0.000463051	0.000942674	0.000245721	-8.07786e-05	9.89538e-05	0.000131028	0.000206104	-9.98447e-05	0.000128177	9.49149e-05
683	-0.000325787	-0.000213648	-0.000197195	-0.000381916	-0.00030981	0.000430265	-1.13446e-05	0.000303039	0.000246731	0.000427889	0.000916956	0.000289674	7.46014e-05	0.000220003	0.000183415	0.000339211	-0.000137799	0.000273875	0.000169873
682.5	-0.000210143	-0.00015936	-0.000192503	-0.000300781	-0.000265144	0.000384114	5.12588e-05	0.000317056	0.000245068	0.000425988	0.000886011	0.000414109	0.00012491	0.000347764	0.000236812	0.00051924	4.31809e-05	0.000233783	-0.000106022
682	-0.00191	-0.000167913	-0.000307909	-0.000473743	-0.00012782	0.000302682	-0.000127108	0.000406685	0.000382392	0.000413812	0.000699032	0.000531654	-9.86568e-05	0.000290268	0.000214598	0.000361187	0.000211747	0.000294129	-0.000190245
681.5	-0.00188	-0.000331252	-0.000342596	-0.00053005	-0.000265441	0.000159478	-0.00021638	0.000325847	0.000541395	0.000441491	0.000765734	0.000380729	0.000129424	0.000326084	0.000267045	0.000255522	1.84722e-05	0.000279161	-7.35917e-05
681	-0.000276607	-0.000365167	-0.000341943	-0.000381857	-0.000347942	9.77065e-05	-0.000265144	0.000308325	0.000194522	0.00031664	0.000800837	0.000514726	0.000166012	0.000290268	0.000204679	0.00045135	-0.000171476	0.000236456	-3.41527e-05
680.5	-0.000415535	-0.000322342	-0.000340814	-0.000262709	-0.000339211	0.000285042	-0.000235802	0.000329232	0.00013174	0.000314443	0.000966433	0.000594851	0.00010329	0.000276726	1.71061e-05	0.000544127	-5.25655e-05	0.000141897	-0.000175872
680	-0.000270014	-0.000180208	-0.00035798	-0.000292941	-0.000344259	0.000239901	-7.35917e-05	0.000238356	0.000199392	0.000391895	0.00107	0.000275895	0.000146708	0.000450163	0.000227546	0.000533792	-6.41477e-06	3.30836e-05	-1.50272e-05
679.5	-0.000279933	-5.12588e-05	-0.000198977	-0.00035792	-0.000376393	7.7096e-05	-4.59725e-05	0.00014059	0.000202659	0.000146708	0.000842473	0.000165834	0.000150213	0.000393499	0.000456755	0.000374433	8.73716e-05	-9.08759e-06	-9.69343e-05
679	-0.000329054	-0.000211866	-0.000187394	-0.000259798	-6.2841e-05	0.000280884	-0.000151816	0.000216617	0.000146768	0.00028908	0.000755042	0.000260986	0.000120633	0.000271796	0.000434957	0.000171536	8.78467e-05	1.96601e-05	-0.00024097
678.5	-0.000368315	-0.000415891	-0.00017308	-0.000192087	-0.000106972	0.000338914	-0.000293238	0.000316284	9.44991e-05	0.000388391	0.000863262	0.000544305	0.000158528	0.000346457	0.000400507	0.000228437	8.67776e-05	0.000209133	5.77923e-05
678	-0.000281656	-0.000375205	-0.000237584	-0.000277498	-0.000262768	0.000279161	-0.0001514	0.000302148	0.000181395	0.000419277	0.000653356	0.000509559	3.83698e-05	0.00022719	0.000158944	0.000362494	6.08809e-05	0.000189592	6.15343e-05
677.5	-0.000200105	-0.000262293	-9.58652e-05	-0.000160369	-0.000248988	0.000254987	-8.70152e-05	0.000262055	0.000129186	0.000415178	0.000769654	0.000370691	5.38722e-05	0.000330183	0.000104121	0.000322936	0.000150688	0.000202362	0.000104596
677	-0.000200996	-0.000130255	0.000113981	-0.00020456	-0.00020361	0.000487463	-6.47417e-05	0.0002813	0.000161795	0.000450163	0.000779395	0.000729264	0.00018193	0.000326916	0.000232832	0.000331133	0.000177475	0.000313849	3.8845e-05
676.5	-0.000286526	1.85316e-05	-2.81537e-05	-0.000402349	-5.80299e-05	0.000522626	-8.99256e-05	0.0001947	0.000275895	0.000334934	0.000605364	0.000876091	0.000125266	0.000268945	0.000342893	0.000406209	0.000166725	0.000275895	1.32453e-05
676	-0.000188464	-0.000112555	-0.000147896	-0.000346398	-0.000103884	0.000319907	-0.000227427	3.89044e-05	0.000111546	0.000346754	0.000669037	0.000662563	0.000162329	0.00026158	0.000364454	0.000434541	0.000242395	0.000269777	8.94504e-05
675.5	-0.000195472	-0.000349367	-0.000130552	-4.68635e-05	-8.39266e-05	0.000178366	-0.000208183	0.000239663	0.000221191	0.000551552	0.000814201	0.000335172	0.000122831	0.000175278	0.000289496	0.000473327	3.17769e-05	0.000387797	9.90132e-05
675	-0.000205807	-0.000226061	-0.000310998	7.40668e-05	-0.00014356	0.00011012	-0.000183712	0.000272628	0.000223329	0.000515676	0.000754151	0.000232001	-2.69064e-05	0.000212103	1.25326e-05	0.000277439	-6.01088e-05	0.000338736	0.000145223
674.5	-1.84722e-05	-7.93531e-05	-0.000343547	-0.000117545	-0.00027049	0.000274825	-0.000141838	0.000330717	8.77873e-05	0.000325728	0.000729858	0.000311592	6.5395e-05	0.000252671	3.53406e-05	0.000291397	-3.67661e-05	0.00018484	5.22091e-05
674	-0.000244177	-0.000130493	-0.000152351	-0.000245603	-0.000121405	0.000387678	-0.000136314	0.000595148	0.000267104	0.000383461	0.00086344	0.000265857	0.000146649	0.000337013	0.000296208	0.000396469	-3.93202e-05	0.00011802	-1.17604e-05
673.5	-0.000220181	-0.000261461	7.24632e-05	-0.000194403	-9.66373e-05	0.000358871	-0.000114694	0.000581843	0.000168269	0.000549176	0.000672957	0.000505698	-9.85974e-06	0.00024489	0.000293416	0.000216796	2.90447e-05	0.000216261	-1.44332e-05
673	3.32618e-06	-0.000291456	-8.89752e-05	-0.000138393	-0.000240673	0.00047398	-5.09618e-05	0.000391004	0.000171001	0.000413396	0.000746668	0.000698082	-4.87047e-05	0.00014653	0.000309631	0.000244712	3.55188e-05	0.000139878	-0.000102399
672.5	-0.00030583	-0.000294782	-0.000214657	-0.000166725	-4.88235e-05	0.000456993	-0.000133463	0.000351446	0.000161854	0.000330301	0.000828693	0.000504807	4.7992e-05	0.00025374	0.00036974	0.000270549	-3.74195e-05	4.95957e-05	-1.57993e-05
672	-0.000301732	-0.000334578	-9.13511e-05	-0.000350912	-3.62316e-06	0.000329529	-0.00021638	0.000304167	-6.47417e-06	0.000315452	0.000812656	0.000513835	0.000134591	0.000201234	0.000320204	0.000179911	-8.654e-05	0.000141778	8.22635e-05
671.5	-2.27487e-05	-0.000257898	-6.78303e-05	-0.000388331	-0.000101686	0.000506826	-3.77759e-05	0.000359762	0.000126632	0.000260452	0.000858213	0.000619738	0.000309156	0.000305117	0.00025475	0.0002655	7.84622e-05	0.000101448	0.000195532
671	-0.00015342	-0.000229269	-0.000170764	-0.000221131	-3.8845e-05	0.000618134	-7.10376e-05	0.0003442	8.99256e-05	0.000243702	0.000790799	0.000477366	0.000419039	0.000382332	0.000201471	0.000376333	-1.82346e-05	0.000167913	0.000190424
670.5	-0.000116535	-0.000230575	-0.000249345	-0.0001849	-0.000191433	0.000565807	-1.84722e-05	9.78253e-05	0.000102636	0.000348298	0.000745064	0.00025861	0.000335112	0.000410902	7.95907e-05	0.000521913	-0.000135542	0.000202659	1.29483e-05
670	-2.60749e-05	-0.000254156	-0.000215845	-0.000181574	-0.000285457	0.000331964	0.000167675	0.000177475	9.44991e-05	0.000479504	0.000759319	0.000178188	0.000355901	0.000312067	0.000362435	0.000556481	0.000141066	0.000203134	6.50387e-05
669.5	-1.29483e-05	-0.000415297	-0.000248513	-0.000197135	-0.00018686	0.000299118	2.91041e-06	0.000381144	-4.00923e-05	0.000428661	0.000938932	0.000416663	0.000458656	0.000292941	0.000366711	0.000385718	0.000173852	0.000196007	0.000175575
669	-6.00494e-05	-0.000362969	-0.000284863	-0.000111071	-0.000288843	0.000588139	9.93102e-05	0.000400032	8.19665e-06	0.000396231	0.00101	0.000650505	0.000298346	0.0003186	8.15507e-05	0.000329351	4.79326e-05	0.000137918	0.000198383
668.5	-0.000217092	-0.000292763	-0.0002026	-7.98877e-05	-0.000357623	0.00056943	0.000221131	0.000397953	0.000190958	0.000579705	0.00103	0.00048978	8.15507e-05	0.000213113	0.000171714	0.000441788	2.37584e-07	0.000145817	0.000181811
668	-0.00013471	-0.000396944	-0.000190542	-0.000190186	-0.000100973	0.000392667	-7.1691e-05	0.000365583	4.65665e-05	0.000525298	0.00109	0.000438937	0.000220181	0.000206758	0.000475881	0.000348833	0.00012093	0.000364216	3.93202e-05
667.5	-2.55997e-05	-0.000211569	-0.000222319	-0.000164052	-0.00015734	0.000302682	-9.78847e-05	0.000249701	-0.000165062	0.000397003	0.000893732	0.000334578	0.000400983	0.000153361	0.000428424	0.000477306	0.000393855	0.000554996	0.000128533
667	-0.000168447	-0.000130196	-0.00020557	-0.000233367	-0.000381144	0.000408942	-5.13182e-05	0.000181217	5.58917e-05	0.000287358	0.000838078	0.000286348	0.000263124	0.000254868	0.000206758	0.000435135	0.000170051	0.000405437	0.000264134
666.5	-0.000320204	-0.000334756	-0.000108873	-0.000292644	-0.000189473	0.000564084	6.64048e-05	0.000319432	0.000254928	0.000385955	0.000924974	0.000329054	0.000228972	0.00037859	0.00022523	0.000248335	1.1998e-05	0.000203194	0.000186385
666	-0.000399854	-0.000400092	-0.000131146	-0.000238891	-8.15507e-05	0.000504807	-8.58867e-05	0.000368255	0.000271796	0.000370097	0.00109	0.000367958	0.000296505	0.000310404	0.000271083	0.000436145	0.000119445	-2.70846e-05	0.00020753
665.5	-0.000269658	-0.000330955	-0.000144986	-0.000254928	-9.93102e-05	0.000321095	-0.000183771	0.000292585	0.00019666	0.000328638	0.00114	0.000351921	0.00016132	0.000338854	0.000225705	0.000607146	0.000123009	7.89967e-06	0.000263421
665	-0.000168744	-0.000373363	-0.000121109	-0.000415	-0.000141957	0.000287239	9.14699e-06	0.000456993	-0.00011897	-1.87097e-05	0.00101	0.000399854	0.000247206	0.000377165	0.000448559	0.000582437	7.20474e-05	0.0002478	0.000218993
664.5	-0.000160547	-0.00036974	-0.000173733	-0.00038744	-0.000210381	0.000347942	-0.000111308	0.00041601	6.47417e-06	0.000116119	0.000868429	0.000639814	0.000371641	0.000368552	0.000564143	0.000299653	-6.12373e-05	0.000277023	0.000264669
664	-0.000104062	-0.000244593	-3.34994e-05	-0.000175693	-0.000238653	0.000476059	-6.21282e-05	0.000279577	0.000223329	0.000396528	0.000757893	0.000485384	0.000404903	0.000472614	0.000585407	0.000313255	-9.76471e-05	0.00027732	0.000171892
663.5	-0.000161498	-0.000150747	1.72248e-05	-0.000183593	-0.000218043	0.000482712	0.000149678	0.00021632	0.000254096	0.000267639	0.000883397	0.000419989	0.000337429	0.0005114	0.000572281	0.000423612	3.15987e-05	0.000195472	9.38457e-05
663	-0.000161795	-0.000228259	-3.54e-05	-0.000313611	-0.000230516	0.000334815	2.09074e-05	0.000240732	0.000384352	0.000368968	0.000724097	0.000606612	0.000188761	0.000471901	0.000314858	0.000469763	0.000187454	0.000238594	1.77e-05
662.5	-0.000189058	-0.00021442	6.23658e-06	-0.000368315	-0.000195235	0.000404309	1.49084e-05	0.000336003	0.000385955	0.000241861	0.000581309	0.000632449	0.000223745	0.000414228	0.000293832	0.000469823	0.000146233	0.000305177	-3.80135e-06
662	-0.000228794	-6.46229e-05	-4.71604e-05	-0.000314264	-0.000261936	0.00061172	6.97903e-05	0.000255581	0.000368018	0.000291753	0.000676283	0.000466912	0.000151697	0.000453489	0.000489364	0.000546146	0.000103587	0.000250354	8.61242e-06
661.5	-0.000173021	-0.000144332	-0.000132097	-0.000222557	-0.00030589	0.000717385	0.000147896	9.64592e-05	0.000273816	0.000263124	0.000781058	0.00051532	0.000249345	0.000514013	0.000433472	0.000477188	0.000218696	0.000170645	6.36725e-05
661	-9.44991e-05	-0.000289793	-0.000183534	-0.000173258	-0.000424979	0.000622411	4.34185e-05	0.000221369	-1.28889e-05	0.000122059	0.000795432	0.000523635	0.000355842	0.000337191	0.000409239	0.000390291	0.000253443	0.000260155	0.00016821
660.5	8.9094e-06	-0.000336003	-0.000306365	-0.00031474	-0.000347348	0.000434601	-0.000171239	0.000228021	6.55732e-05	0.000300069	0.000937804	0.000594257	2.96386e-05	0.000307256	0.000540682	0.000449866	0.000232357	0.000231169	2.70252e-05
660	1.7997e-05	-0.000340517	-0.000228794	-0.000326203	-0.000133403	0.000312067	-0.000153479	0.000358752	0.000226893	0.000336478	0.00105	0.000660484	4.57349e-05	0.000443926	0.000515914	0.000507539	0.000115585	0.000175693	-3.17769e-05
659.5	-0.000143323	-0.000324777	-7.60863e-05	-0.00026942	-0.00014552	0.000362316	-0.000113684	0.000462814	0.000159181	0.000320145	0.000926994	0.000546622	0.000346992	0.000346516	0.000360593	0.000574063	0.000163636	0.00022618	0.000125444
659	-0.000199392	-0.000206045	-5.4288e-05	-0.000180683	-0.000140472	0.000523101	-0.000186325	0.0004229	0.000110833	0.000404012	0.000983598	0.000546503	0.000428839	0.000424088	0.000381441	0.000639458	0.0003894	0.00017207	1.57993e-05
658.5	-0.000112496	-0.000148134	-0.000223982	-0.000256531	-0.000140947	0.000457528	-0.000267935	0.000532901	0.000126573	0.000510509	0.00106	0.000743163	0.000350852	0.000445827	0.000585348	0.000779395	0.00015936	0.000326441	5.98118e-05
658	-0.000156746	-0.000275241	-0.000317828	-0.000215608	-4.12208e-05	0.000372176	-6.74145e-05	0.000509202	0.000245306	0.000509202	0.00105	0.000755399	0.000304167	0.000616293	0.000614036	0.000710258	6.47417e-06	0.000469763	0.000110298
657.5	-0.000371285	-0.000300128	-0.000213944	-0.000267757	-4.54974e-05	0.000277379	1.00973e-05	0.000451113	0.000218993	0.000422306	0.000928895	0.000537475	0.000457587	0.000642546	0.000509737	0.000439649	0.000194047	0.000319966	3.75383e-05
657	-0.000438699	-0.000298643	-0.000154133	-0.000227368	-0.00020361	0.000287655	-2.48869e-05	0.000532248	0.00012396	0.000419752	0.000909175	0.00054775	0.000464715	0.000356317	0.000613086	0.000373542	0.000125682	0.000247919	8.28575e-05
656.5	-0.000184484	-0.000210797	-0.000200046	-0.000171595	-6.75333e-05	0.000390291	0.000191018	0.000459963	0.000155796	0.000437808	0.000848947	0.000808796	0.000262293	0.000351328	0.000565213	0.000554224	8.3986e-05	0.000381501	4.83484e-05
656	3.56376e-06	-0.000105309	-0.000416723	-0.000256531	-1.96601e-05	0.000564025	7.12752e-05	0.000283319	0.000301375	0.00043864	0.000883991	0.000722315	0.000165834	0.000361544	0.000479801	0.000712931	6.29598e-05	0.000413278	5.29219e-05
655.5	-9.47367e-05	-0.000301316	-0.000428839	-0.00017801	-0.00014653	0.000634884	-0.000236931	0.000296505	0.000348417	0.000386015	0.000831604	0.000412327	0.000328104	0.000342656	0.000566163	0.000672007	0.000212994	0.000409951	0.000157221
655	-0.000103587	-0.000224042	-0.000235683	-9.06977e-05	-0.000381798	0.000552561	-0.000204679	0.000301078	0.000194581	0.000302266	0.000745123	0.000405615	0.000563846	0.000472317	0.000440065	0.000582913	0.00018977	0.000327153	0.000287655
654.5	-6.09997e-05	1.82346e-05	-4.09239e-05	-0.000131859	-0.000388688	0.000504272	-0.000112021	0.000428127	-0.000105963	0.000207946	0.00104	0.000398013	0.000627697	0.000628351	0.000327153	0.000414287	0.000139521	0.00036089	0.000255344
654	-4.7101e-05	-0.000102161	1.55618e-05	-0.000206045	-0.000185731	0.000556125	-0.000101686	0.000417613	-0.000150272	0.000276429	0.00107	0.000340102	0.000514964	0.000471545	0.000455627	0.000382867	0.000237168	0.000470773	0.000229269
653.5	-4.00923e-05	-0.000130434	-0.000178307	-0.000310641	-0.000240732	0.00065591	-8.61836e-05	0.000322105	0.000163695	0.000434838	0.000933884	0.000540385	0.000412802	0.000400092	0.000525774	0.000638685	0.000383401	0.00053106	0.000267282
653	-8.98068e-05	-7.72742e-05	-0.000225586	-0.000149797	-0.000231882	0.000474812	-7.99471e-05	0.000376452	0.000124672	0.000465487	0.00097558	0.000580834	0.000501599	0.0005743	0.000662622	0.000691845	0.0004583	0.000402527	0.000319491
652.5	-0.000224161	-0.000101686	-0.000302207	-0.000116535	-5.76735e-05	0.000382926	2.91041e-06	0.000361128	8.75497e-05	0.000389579	0.000999338	0.000530525	0.000507598	0.000688281	0.000752607	0.000822397	0.00039534	0.000326203	0.000337191
652	-0.000292169	-0.000166309	-0.000190721	-0.000129424	-0.000160369	0.000397716	-0.000178247	0.000278092	0.000177119	0.000330955	0.000949802	0.000478376	0.000582437	0.000587842	0.000539851	0.001	0.000414465	0.000609284	0.000328816
651.5	-0.000248513	-0.000308859	-6.08215e-05	-4.95363e-05	-0.000209846	0.000401101	-0.00029894	0.000319491	0.000190008	0.000527496	0.000969224	0.000551611	0.000448975	0.000407397	0.000565688	0.00090775	0.000350377	0.000623361	0.000409476
651	-0.000142788	-0.000249523	-8.37484e-05	3.08859e-05	-4.16366e-05	0.00054876	-7.99471e-05	0.000348952	9.21826e-05	0.000595029	0.00106	0.000745658	0.000350318	0.000522447	0.000697012	0.000849838	0.000300841	0.000691489	0.000319729
650.5	-0.000320145	-0.000294604	2.80349e-05	-7.12752e-07	0.000162211	0.000375739	6.15343e-05	9.95477e-05	9.5984e-05	0.000423553	0.00112	0.000792818	0.000630964	0.000655316	0.000670759	0.000810756	0.000484196	0.000667611	0.000124732
650	-0.000363444	-0.000280409	-0.000139759	-0.000266866	8.16101e-05	0.000186207	5.95742e-05	5.71984e-05	8.27981e-05	0.000432225	0.00106	0.000643497	0.000725344	0.000849066	0.000710139	0.000742035	0.000562777	0.000464477	0.000170645
649.5	-0.000201531	-0.000270371	-0.000105784	-0.00025178	-0.000103349	0.000319194	-3.39745e-05	0.000208183	0.000189533	0.000489898	0.000969581	0.000505401	0.000662206	0.000881853	0.00071982	0.000744826	0.000514726	0.000559214	0.000273994
649	-0.00021828	-0.000206817	1.69279e-05	-2.31645e-05	-0.00018882	0.000361841	-9.78253e-05	0.000411555	0.000275419	0.000579408	0.000996665	0.000633162	0.000575607	0.000765615	0.000775237	0.000872409	0.000584694	0.000657633	0.000254393
648.5	-0.000242633	-3.79541e-05	-0.000219587	-7.12752e-05	-0.000273044	0.000332143	-5.96336e-05	0.000469763	0.000249107	0.000427176	0.000852155	0.000469763	0.000508905	0.000754805	0.000888208	0.000860233	0.000690716	0.000627638	0.000251958
648	-0.000322817	-8.40454e-05	-0.000120515	-0.000345329	-0.000148134	0.000404131	-0.000115347	0.000479801	0.000182583	0.00042979	0.000809984	0.000373304	0.000498036	0.000742569	0.00084473	0.000850611	0.000680144	0.000455033	0.00034711
647.5	-0.000374848	-0.000115703	-0.000173021	-0.000340042	5.6248e-05	0.000338379	-0.000116119	0.000431572	0.000142135	0.000553036	0.00103	0.000644981	0.000456993	0.000714415	0.000603226	0.000825902	0.000656326	0.000473565	0.000531476
647	-0.000313255	-0.000312304	-0.000268589	-0.000328579	0.000106022	0.000120099	-7.87591e-05	0.000255759	0.000258254	0.000488473	0.00117	0.0006963	0.000486513	0.000752548	0.000718276	0.000836296	0.000633577	0.000636013	0.00054086
646.5	-0.000225883	-0.000149916	-7.97095e-05	-0.000246018	-4.78732e-05	0.000276192	-0.00011606	0.000251661	0.000349367	0.000520725	0.00122	0.000772742	0.000615283	0.000598593	0.000853402	0.000935012	0.00056937	0.000753914	0.000434126
646	-0.000289853	3.32618e-06	-9.86568e-05	-0.000120099	-0.000109883	0.000403477	-0.000175396	0.000341052	0.000490611	0.000480276	0.00125	0.000774643	0.000571687	0.000683886	0.000785691	0.00105	0.000559154	0.000684005	0.000518171
645.5	-0.000335231	-0.000220597	-0.000231407	-2.63124e-05	-0.000174981	0.000481999	-0.00023212	0.000350793	0.000294782	0.000408704	0.00112	0.000822457	0.00062253	0.000804935	0.000889159	0.00094309	0.000680678	0.000615165	0.000381263
645	-0.000170942	-0.00020747	-0.000156865	-7.80464e-05	-0.000385302	0.000495719	-3.75383e-05	0.000309275	0.000288368	0.000355604	0.00117	0.00106	0.000698319	0.000895395	0.000823288	0.000956692	0.00065597	0.000671353	0.00042783
644.5	-0.000123425	-6.56326e-05	-4.229e-05	-0.000148371	-0.000372354	0.000386846	-6.86618e-05	0.000379541	0.000385302	0.000449925	0.00116	0.00085168	0.00069327	0.00094802	0.000948436	0.00106	0.000728849	0.00080547	0.000590575
644	-0.000246909	-0.000149678	-0.000155677	-0.000102399	-0.000205807	0.000458537	-0.000124672	0.000484137	0.000307553	0.000523338	0.00104	0.000584338	0.000726235	0.000785097	0.00112	0.001	0.000920341	0.000759319	0.00051437
643.5	-0.000173139	-0.000237584	-0.000135839	-5.9099e-05	-0.000268767	0.000442738	-2.20359e-05	0.000437155	0.000306365	0.000554046	0.00109	0.000817764	0.000736451	0.000764843	0.0011	0.00105	0.000808142	0.000520012	0.00041791
643	-4.62695e-05	-0.000163517	2.9401e-05	6.69987e-05	-0.000168447	0.000297871	-0.000142372	0.000324243	0.000276904	0.000520547	0.00103	0.000887792	0.000744113	0.000917431	0.00117	0.00115	0.000734729	0.000666364	0.000467566
642.5	-0.000140175	-5.92178e-05	-3.10047e-05	-0.000178426	-0.000189533	0.000331014	-0.000207946	0.000222616	0.00020747	0.000277142	0.000981876	0.000777375	0.000705565	0.00102	0.00104	0.00113	0.000675155	0.000734016	0.000569845
642	-0.000244771	-5.9693e-05	-0.000182702	-0.0002813	-0.000245246	0.00034515	-6.17125e-05	0.0003167	0.000154608	0.000284566	0.00107	0.000880665	0.000732294	0.00114	0.000998269	0.00124	0.000836474	0.000753498	0.000591228
641.5	-0.000116535	-0.00024097	-0.000154964	-0.000313076	-0.000102458	0.000551195	-1.98977e-05	0.000344378	0.000144035	0.000334518	0.00111	0.00102	0.000806598	0.00123	0.00132	0.0014	0.00105	0.00109	0.000520309
641	-0.000112496	-0.00016524	-6.61672e-05	-0.000361247	-0.000182346	0.000590515	-2.37584e-07	0.000157399	0.000274707	0.000402527	0.00128	0.0011	0.000762051	0.00131	0.00131	0.00131	0.00106	0.00112	0.000616293
640.5	-0.000239722	-0.00017308	-0.000127761	-0.000141481	-0.000230219	0.00029995	-4.8586e-05	0.000279221	0.00028813	0.000419752	0.00135	0.00106	0.000645932	0.00145	0.00132	0.00134	0.00103	0.000827387	0.000652525
640	-0.000213469	-0.000202243	-8.04816e-05	-0.000243999	-8.13132e-05	0.000349546	3.42121e-05	0.000466675	0.000283081	0.000406209	0.00131	0.00105	0.000704615	0.00147	0.00131	0.00131	0.000947842	0.000814023	0.000529634
639.5	-0.000305355	-4.72792e-05	-0.000136373	-0.000165359	-0.000170823	0.000307256	7.82246e-05	0.000447133	0.000220834	0.000468397	0.00136	0.00109	0.000883278	0.00155	0.00133	0.00127	0.000941071	0.000944694	0.000679788
639	-0.000256472	-2.12638e-05	-0.000118911	-0.000139937	-0.000287417	0.000254274	1.69873e-05	0.000355782	0.000259976	0.000657276	0.00131	0.00116	0.00106	0.00147	0.0014	0.00137	0.00113	0.000969521	0.00082905
638.5	-0.000104537	-0.000114575	1.47896e-05	-0.000233486	-0.000278567	0.000401636	1.55618e-05	0.000335706	0.00026752	0.000671828	0.00121	0.00109	0.00127	0.00135	0.00143	0.00155	0.00117	0.000919569	0.000742094
638	-2.31645e-05	-9.3133e-05	-9.62216e-05	-0.000234911	-8.66588e-05	0.000506054	-9.80034e-06	0.000325015	0.000281775	0.000706635	0.0013	0.00105	0.00111	0.00152	0.00163	0.00159	0.00113	0.000903414	0.000671947
637.5	-0.000208183	-7.25819e-05	-9.26578e-05	-0.000180029	-4.90611e-05	0.000509796	-3.42121e-05	0.000275776	0.000200462	0.000605899	0.00133	0.00106	0.000985796	0.00153	0.00185	0.00178	0.00126	0.00114	0.000549651
637	-0.000317353	-1.88879e-05	-0.000118911	-0.000152529	-8.95098e-05	0.000285814	3.14799e-06	0.000322105	0.000119505	0.000345507	0.00121	0.00123	0.00118	0.0014	0.00183	0.00197	0.00145	0.00137	0.000676699
636.5	-5.94554e-05	8.87971e-05	-0.000288902	-0.00024881	-1.07507e-05	0.000453904	-0.000150034	0.000428364	0.000266451	0.000389341	0.00123	0.00135	0.00123	0.00147	0.00167	0.00196	0.00137	0.00123	0.000814914
636	-7.21068e-05	-7.37699e-05	-0.000333093	-0.000290862	-6.43853e-05	0.00061754	-0.000284388	0.000323055	0.000316403	0.000429493	0.00128	0.00138	0.0012	0.00165	0.00177	0.002	0.00138	0.00111	0.000704912
635.5	-0.00026556	-0.000171179	-0.000242336	-0.000300603	-0.000197848	0.000496432	-6.39101e-05	0.000285279	0.000267876	0.000377105	0.00122	0.00149	0.00133	0.00163	0.00165	0.00212	0.00149	0.00135	0.000821566
635	-0.00037669	-0.000122237	-0.000115585	-0.0002636	-0.000143798	0.000496729	6.43853e-05	0.000268411	0.000211509	0.000429493	0.00124	0.00137	0.00134	0.00173	0.00166	0.00217	0.00163	0.00151	0.000929132
634.5	-0.000254809	-0.000101983	-0.000222557	-0.000186682	-0.000107685	0.000467744	-1.84128e-05	0.00035792	0.000170823	0.000474931	0.00143	0.0013	0.00139	0.0019	0.00212	0.00217	0.00171	0.00139	0.000877636
634	-0.000264787	1.09883e-05	-0.000195769	-0.000245484	4.04487e-05	0.000472555	-0.000120336	0.000343606	0.000329529	0.000379897	0.0015	0.00138	0.00147	0.00197	0.00215	0.00222	0.00185	0.00125	0.000858867
633.5	-0.000298109	-0.000118911	-0.000116535	-0.000204382	-2.29863e-05	0.00054775	-0.000224458	0.000234436	0.000456102	0.000381857	0.00134	0.0015	0.00146	0.00207	0.00212	0.00238	0.00195	0.00126	0.00095978
633	-0.000159419	-0.000266688	-0.000200343	-0.000112734	-0.000138868	0.000597168	-0.000149084	0.000376036	0.000334578	0.000393677	0.00141	0.00165	0.00144	0.00212	0.0023	0.00248	0.00181	0.00149	0.00107
632.5	-0.00019571	-0.000209609	-0.000100557	0.000100736	-6.94934e-06	0.000536762	-1.15228e-05	0.000348358	0.000310404	0.000422009	0.00164	0.0016	0.00149	0.00233	0.00253	0.00262	0.00182	0.00164	0.000966789
632	-0.000164765	-0.000106022	-0.000117485	0.000110298	-0.000130731	0.000536049	5.21497e-05	0.00031373	0.000395399	0.000596989	0.00158	0.00164	0.00178	0.00244	0.00271	0.0027	0.00203	0.00156	0.00111
631.5	-7.63239e-05	-4.27651e-05	-7.35323e-05	-9.33706e-05	-0.00031373	0.000631083	4.425e-05	0.000274113	0.000318066	0.000650743	0.00157	0.0018	0.00184	0.00233	0.00275	0.00276	0.00213	0.0017	0.00113
631	-0.000213648	-0.000183177	-6.23064e-05	-0.000143738	-0.000438224	0.000421177	7.85809e-05	0.000211331	0.00026455	0.000597702	0.00186	0.0019	0.00194	0.00242	0.00267	0.00289	0.00221	0.00191	0.001
630.5	-0.000442738	-0.000132037	-0.000202243	-0.000139462	-0.000431631	0.000332558	0.000163339	0.000391836	0.000420702	0.000565213	0.00195	0.00179	0.00214	0.00271	0.00291	0.0032	0.00243	0.00197	0.00116
630	-0.000413634	-1.14634e-05	-0.000238297	-0.000177416	-0.000242098	0.000411139	0.000184781	0.000393024	0.000539851	0.000630964	0.00175	0.00186	0.00208	0.00279	0.00318	0.00334	0.00276	0.00194	0.00117
629.5	-0.000103171	-8.83219e-05	-0.000146827	-0.000135839	-0.000265738	0.000434363	-0.000111308	0.00023901	0.000473505	0.000525595	0.00181	0.00192	0.00215	0.00289	0.00333	0.00338	0.00291	0.00197	0.00125
629	-0.000158647	-1.50866e-05	-3.79541e-05	-0.000281953	-0.000240554	0.000594079	-0.000189592	0.000281062	0.000301554	0.000505579	0.00189	0.00191	0.00236	0.00315	0.00344	0.00344	0.00273	0.00205	0.00126
628.5	-0.000253383	-0.000131562	-0.000132275	-0.000371522	-0.000171951	0.000585704	2.67282e-05	0.000282488	0.000256413	0.00079359	0.00194	0.00222	0.00245	0.00319	0.00347	0.00358	0.00275	0.00211	0.0011
628	-0.00022517	-0.000268351	-0.000191315	-0.000280587	-0.000193869	0.000404012	6.83054e-05	0.000160429	0.000145639	0.000700636	0.00192	0.00234	0.00253	0.00314	0.00365	0.00388	0.00308	0.00233	0.00127
627.5	-0.000168625	-8.38078e-05	2.88665e-05	-0.000314027	-0.000117426	0.000365583	5.84457e-05	0.000259976	0.000125088	0.000651159	0.00184	0.00237	0.00263	0.00342	0.00378	0.00406	0.0033	0.00249	0.0015
627	-0.00010026	6.15937e-05	2.79755e-05	-0.000501421	-2.91634e-05	0.000370572	-4.75168e-06	0.000357683	0.000280112	0.000738055	0.00195	0.00266	0.0027	0.0037	0.00391	0.00423	0.00342	0.0026	0.00141
626.5	-0.000133938	3.53406e-05	-7.89967e-06	-0.000445827	-0.000171476	0.000453429	6.30786e-05	0.000414525	0.000418801	0.000782958	0.00212	0.0027	0.00295	0.00387	0.00417	0.00445	0.00355	0.00271	0.00132
626	-9.33706e-05	-9.3133e-05	-1.66309e-06	-0.000202006	-0.000292941	0.000625678	9.17075e-05	0.000376096	0.00053005	0.000690301	0.00227	0.00261	0.00324	0.00403	0.00444	0.00466	0.00368	0.00276	0.00143
625.5	-0.000336122	-8.69558e-05	-0.000183712	-0.00019173	-0.000242158	0.00057329	-0.000112021	0.000176881	0.000497858	0.000557254	0.00232	0.00282	0.00324	0.00417	0.00488	0.00486	0.00384	0.00286	0.00164
625	-0.000409001	-0.000100736	-0.000233011	-0.000343131	-3.2252e-05	0.000412149	-0.000127464	0.000355307	0.000479445	0.000617956	0.00225	0.0031	0.00334	0.00447	0.00519	0.00513	0.00419	0.00295	0.00181
624.5	-0.000172011	-8.64212e-05	-0.000113862	-0.000285101	-6.75927e-05	0.000335469	-0.000112437	0.000492096	0.000387025	0.000743044	0.00228	0.00323	0.00352	0.00478	0.00514	0.00533	0.00445	0.00313	0.00188
624	8.31544e-06	-5.42286e-05	-2.57185e-05	-0.000154251	-0.000264075	0.000424325	-0.000167378	0.000421355	0.000261224	0.000767872	0.00247	0.00331	0.00368	0.00491	0.00531	0.0056	0.00461	0.00335	0.00196
623.5	-2.00165e-05	-8.61242e-06	-0.000147896	-0.000217033	-0.000247384	0.000490908	-9.21232e-05	0.000472258	0.000237109	0.000614808	0.00258	0.00333	0.00384	0.00521	0.00565	0.00597	0.00485	0.00358	0.00192
623	-0.000333509	3.50437e-05	-0.000185494	-0.000151341	-0.000393261	0.000527674	7.97095e-05	0.00046127	0.000321154	0.000754983	0.0026	0.00356	0.00412	0.00548	0.0059	0.00633	0.00504	0.0038	0.00202
622.5	-0.000291575	-4.14584e-05	-6.49199e-05	-4.60913e-05	-0.000440303	0.000627281	0.000165953	0.000505579	0.000340042	0.000829584	0.00265	0.00384	0.00434	0.00587	0.00632	0.00649	0.00543	0.00376	0.00219
622	-0.00024584	-0.000155083	-0.000199808	8.68964e-05	-0.000247622	0.000490017	0.00013964	0.00045824	0.00025671	0.00078278	0.00278	0.00388	0.00445	0.0063	0.0067	0.00669	0.00579	0.00394	0.00217
621.5	-0.000389282	-0.000128177	-0.000300188	2.96386e-05	-3.344e-05	0.00039825	0.000118198	0.000290565	0.000355545	0.000801668	0.00295	0.00382	0.00481	0.00635	0.00695	0.00711	0.00614	0.00435	0.00221
621	-0.00035899	-0.000181514	-0.000217983	-0.000166903	-9.64592e-05	0.000466615	7.89967e-05	0.000259917	0.000537118	0.000819487	0.00293	0.00392	0.0052	0.0066	0.00738	0.00756	0.00652	0.00455	0.00239
620.5	-0.000329292	-0.000158647	-0.000223626	-0.000169397	-0.000174803	0.000376927	1.31265e-05	0.000411733	0.000411377	0.00094998	0.00291	0.00417	0.0053	0.007	0.00761	0.00793	0.00664	0.00464	0.00261
620	-0.000313076	-5.14964e-05	-0.000281656	4.57349e-06	-3.75383e-05	0.000535752	-0.000258551	0.000229209	0.000420049	0.000777791	0.00311	0.00463	0.0056	0.00739	0.00817	0.0084	0.00705	0.00497	0.00265
619.5	-0.000312779	-0.000115585	-0.000111724	-8.33326e-05	-0.000188167	0.000419277	-0.000149025	0.000216558	0.000393974	0.000810993	0.00313	0.00489	0.00572	0.00787	0.00844	0.0089	0.00722	0.00493	0.00269
619	-0.000228259	-2.19171e-05	1.57399e-05	-0.000252374	-6.73551e-05	0.000319966	3.81916e-05	0.000429315	0.000406863	0.00106	0.00332	0.00508	0.00587	0.00817	0.00897	0.00922	0.0077	0.00507	0.00287
618.5	-0.000182762	0.000216796	-0.000239307	-0.000197432	-3.67661e-05	0.000474337	-5.32782e-05	0.000484256	0.00042385	0.00111	0.00343	0.00528	0.00635	0.00858	0.00969	0.00956	0.00812	0.00546	0.00315
618	-0.000128414	0.000163458	-0.000259264	-0.000259264	-5.32188e-05	0.000545077	-1.62151e-05	0.000539554	0.000468219	0.00104	0.00357	0.00561	0.00671	0.00911	0.01029	0.01013	0.00864	0.00591	0.00321
617.5	-0.000126989	-0.000111011	-0.000172248	-0.000241207	-0.000104121	0.000489839	8.57085e-05	0.000570974	0.000474218	0.000973323	0.00376	0.00595	0.00704	0.00954	0.01061	0.01073	0.00921	0.00623	0.00335
617	-0.000109348	-0.000185553	-0.000100557	-0.000148965	-0.000122059	0.000572756	0.000146589	0.000560223	0.000516448	0.000839266	0.00378	0.00612	0.00739	0.01002	0.01099	0.01127	0.00962	0.00658	0.00343
616.5	-0.00023895	-0.000165359	1.69279e-05	-0.000158825	-0.000168804	0.000513241	0.000264312	0.000554165	0.00059794	0.000958177	0.00404	0.00638	0.00787	0.01049	0.01161	0.01179	0.01031	0.0069	0.00356
616	-0.000407873	-0.000120099	-3.95578e-05	-0.00011505	-0.000138927	0.00045337	0.000221547	0.000493403	0.000550304	0.00107	0.00423	0.00673	0.00835	0.01104	0.01216	0.01235	0.01082	0.00725	0.00395
615.5	-0.000159894	-0.00011505	-7.31759e-05	-0.00015639	-0.000164289	0.000568182	0.000201234	0.000404071	0.000525833	0.00114	0.00433	0.00698	0.00874	0.01162	0.01279	0.01317	0.01123	0.00766	0.0042
615	-0.000111308	-7.95907e-05	-3.71819e-05	-0.000124494	-0.000264787	0.000367899	0.000172427	0.000350793	0.000595029	0.00123	0.00465	0.00736	0.00924	0.01218	0.01366	0.01404	0.01175	0.00799	0.00429
614.5	-0.000284685	-0.000156509	-9.76471e-05	-0.000213172	-1.84128e-05	0.000209846	8.11944e-05	0.000384589	0.00047796	0.00117	0.00479	0.00781	0.00966	0.01283	0.01454	0.01463	0.01236	0.00832	0.00445
614	-0.000324956	-0.000136789	-0.000109586	-0.000119148	-2.12638e-05	0.000497858	-9.38457e-05	0.000498154	0.000591644	0.00117	0.00494	0.00807	0.01023	0.01353	0.01512	0.01522	0.01305	0.00892	0.00469
613.5	-0.000317828	-4.52598e-05	-8.79061e-05	-0.000118614	-0.000214182	0.000638685	-0.000120812	0.000467328	0.000652109	0.00136	0.00518	0.0085	0.01079	0.01415	0.01573	0.01598	0.01379	0.00946	0.00501
613	-0.000284685	-3.45685e-05	-6.52762e-05	-0.00027138	-0.000201293	0.000662444	8.0244e-05	0.000421831	0.000544127	0.00139	0.00533	0.00911	0.01124	0.01481	0.01646	0.01677	0.01456	0.01	0.00521
612.5	-0.000264966	9.48555e-05	-0.000120336	-0.000162151	-0.000202956	0.000565034	6.27816e-05	0.000612017	0.00062449	0.00132	0.00541	0.00943	0.01187	0.01582	0.01725	0.01765	0.01537	0.01039	0.00532
612	-8.50551e-05	5.12588e-05	-0.000120515	-8.35702e-05	-0.000292466	0.00051437	7.85809e-05	0.000570915	0.000654782	0.00143	0.00566	0.00959	0.0125	0.01671	0.01817	0.01861	0.01614	0.01083	0.00562
611.5	-9.12323e-05	-3.0292e-05	-2.85695e-05	-0.000133166	-0.000341884	0.00049465	0.000164527	0.000215132	0.000673373	0.00149	0.00599	0.01013	0.01303	0.01741	0.01901	0.01961	0.01688	0.01143	0.006
611	-0.000320204	-0.000117426	-0.000247741	-5.22685e-05	-0.000306543	0.000399082	0.000106497	0.000248038	0.000696181	0.00155	0.00625	0.01071	0.01359	0.01833	0.02002	0.0206	0.01761	0.01192	0.00629
610.5	-0.000261105	-0.000142016	-0.00020848	8.89159e-05	-0.000218696	0.000478197	6.37913e-05	0.000564203	0.000548463	0.00157	0.00662	0.01124	0.01434	0.01917	0.02125	0.02161	0.0186	0.01263	0.00664
610	-0.000108635	-9.09947e-05	-7.4839e-05	-5.59511e-05	-7.85216e-05	0.000557016	0.000182405	0.000567945	0.000574063	0.00159	0.00675	0.01185	0.01504	0.02004	0.02233	0.02271	0.01953	0.01332	0.007
609.5	-0.00011505	0.000153895	-0.000280884	-0.000160904	-3.53406e-05	0.000503203	0.00018098	0.000606612	0.000741738	0.00165	0.00694	0.01242	0.01571	0.021	0.02345	0.02373	0.02039	0.01377	0.00741
609	-0.000228021	0.000235624	-0.00023895	-0.000256056	-0.000162151	0.000429671	-2.24517e-05	0.000621045	0.000707763	0.00171	0.00735	0.01311	0.01652	0.02205	0.0246	0.02485	0.02136	0.01441	0.00768
608.5	-0.000235862	6.90776e-05	-0.000197492	-0.000179554	-0.000132988	0.000515855	1.62745e-05	0.000389341	0.000837187	0.00169	0.00762	0.01378	0.01736	0.02328	0.02585	0.02612	0.02251	0.01529	0.00808
608	-1.81158e-05	-4.7398e-05	-0.000207767	-0.000325787	-5.82675e-05	0.000657633	0.000138927	0.000333806	0.000780048	0.00171	0.00809	0.01435	0.01818	0.02437	0.02709	0.02753	0.02366	0.01617	0.00864
607.5	-7.66209e-06	-2.85101e-06	-0.000240851	-0.000410961	-8.11944e-05	0.000687331	0.000186979	0.000543652	0.000665711	0.00183	0.00842	0.0149	0.01903	0.02542	0.02823	0.02876	0.02474	0.01686	0.00909
607	-0.000147243	5.12588e-05	-0.00016815	-0.000267282	-5.70202e-05	0.000587961	6.45041e-05	0.00066969	0.000825902	0.00205	0.00861	0.0155	0.01998	0.02661	0.02975	0.02991	0.02616	0.01744	0.00939
606.5	-0.000134651	-0.000147243	-2.50057e-05	-0.000169932	-8.33326e-05	0.000492274	-3.13017e-05	0.000632033	0.000977777	0.00207	0.00912	0.01626	0.02105	0.02789	0.03131	0.03157	0.02753	0.01828	0.00991
606	-0.000112971	-0.000341646	-0.000232773	-8.55897e-05	-0.00020848	0.000488235	5.47037e-05	0.000553096	0.00112	0.00198	0.00951	0.01713	0.02198	0.02938	0.03272	0.03307	0.02884	0.01916	0.01028
605.5	-0.000219171	-0.000305414	-0.000242514	-0.000136551	-0.000269361	0.000572815	0.000145936	0.000787176	0.00106	0.00212	0.00987	0.01782	0.02308	0.03077	0.03426	0.03464	0.03011	0.02009	0.01067
605	-0.000357683	7.60269e-06	-0.000136254	-0.000131978	-0.000126989	0.000633637	0.000226596	0.000749697	0.000943447	0.00239	0.0102	0.0185	0.02427	0.03202	0.03586	0.03626	0.03147	0.02126	0.01135
604.5	-0.000299712	0.000209906	-9.66967e-05	-4.07457e-05	-4.68041e-05	0.000626212	0.000116238	0.000621342	0.000955801	0.00255	0.01049	0.01942	0.02535	0.03353	0.03745	0.03785	0.0329	0.02239	0.01199
604	-0.0002459	0.000146768	-7.85809e-05	-0.000139402	-0.00010816	0.00047594	7.7096e-05	0.000739243	0.00117	0.00251	0.01102	0.02016	0.02653	0.03542	0.03923	0.03968	0.03444	0.02349	0.01264
603.5	-0.000223923	0.000106022	-0.000113862	-0.00031373	-9.83598e-05	0.000466259	0.000101983	0.000760388	0.00129	0.00248	0.01145	0.02108	0.02773	0.03709	0.04116	0.0415	0.03605	0.02459	0.01335
603	-0.000110061	0.000101508	3.5994e-05	-0.000447074	-0.000114397	0.000571568	7.85216e-05	0.000774524	0.00123	0.00279	0.01195	0.02216	0.02895	0.03853	0.04312	0.04329	0.03784	0.02563	0.0141
602.5	-5.38722e-05	-5.52383e-06	-1.1701e-05	-0.0002636	-0.000140353	0.000403061	8.52333e-05	0.000660424	0.00126	0.00288	0.01255	0.02318	0.03021	0.04025	0.04492	0.04534	0.03974	0.02688	0.01464
602	-7.41262e-05	-0.000222557	-0.000183177	-0.000142788	-0.000127523	0.00035899	0.000120099	0.000604889	0.00121	0.00292	0.01301	0.02414	0.03145	0.04205	0.0468	0.04753	0.0415	0.02826	0.01529
601.5	-8.57679e-05	-0.000132453	-0.000185375	-0.000195651	-0.000119861	0.000361781	-8.37484e-06	0.000785216	0.0012	0.00309	0.0134	0.02515	0.03297	0.04387	0.04889	0.04965	0.04335	0.02972	0.01615
601	-3.3143e-05	-6.78897e-05	-0.000244177	-0.000190364	-0.000313492	0.000495897	0.000104596	0.000787651	0.00127	0.00318	0.01387	0.02625	0.03437	0.04575	0.05106	0.05178	0.04537	0.03112	0.01707
600.5	-9.21826e-05	5.00115e-05	-6.86024e-05	-0.000150094	-0.00034717	0.000614452	0.000476831	0.000715366	0.00117	0.00326	0.01461	0.02732	0.03562	0.04787	0.05329	0.05401	0.04728	0.03228	0.01798
600	-0.000137918	0.000224398	-5.07242e-05	-0.00017801	-0.000163101	0.000754686	0.000233248	0.000760507	0.00128	0.00347	0.01526	0.02836	0.03718	0.04998	0.05567	0.05628	0.0493	0.03361	0.01876
599.5	-9.40833e-05	6.67017e-05	-0.000112199	-0.000123425	-0.000210559	0.000814023	4.34779e-05	0.000794184	0.00145	0.00351	0.01575	0.02942	0.03882	0.052	0.05811	0.0587	0.05148	0.03529	0.01976
599	-5.66044e-05	-1.71061e-05	-0.000211331	-0.000146768	-0.000333806	0.000603107	0.000117723	0.000706575	0.00132	0.00344	0.01624	0.03069	0.04041	0.05417	0.06061	0.06127	0.05366	0.03707	0.02088
598.5	-5.55353e-05	0.000141957	-0.00016031	-0.000122712	-0.000325193	0.000497679	0.000253799	0.000802619	0.00136	0.00355	0.01672	0.03209	0.04204	0.05618	0.06314	0.06392	0.05603	0.03886	0.02188
598	-2.7144e-05	4.7398e-05	-8.86783e-05	3.40339e-05	-0.000123484	0.00054781	0.000279755	0.000824595	0.00151	0.00369	0.01733	0.03337	0.04383	0.05827	0.06562	0.06655	0.0585	0.04073	0.02297
597.5	1.43144e-05	7.54924e-05	-0.000199155	-2.45306e-05	-4.24682e-05	0.000543771	0.000143026	0.000826615	0.00133	0.00398	0.01795	0.03459	0.04545	0.06082	0.06834	0.06935	0.06095	0.04233	0.02408
597	1.81158e-05	0.000224695	-0.000262293	-2.85101e-06	-0.000116713	0.000555175	0.000142313	0.000884526	0.00136	0.00421	0.01876	0.03597	0.04713	0.06336	0.07107	0.07208	0.06336	0.04384	0.02519
596.5	-0.000104062	0.000168685	-0.000253027	-0.000147896	-0.000170526	0.000580893	0.000214895	0.000950099	0.00161	0.00424	0.01948	0.03736	0.049	0.06594	0.07385	0.07472	0.06595	0.04578	0.02647
596	-0.000163636	6.96121e-05	-7.28789e-05	-0.000215014	-0.000116	0.00065098	0.000136314	0.001	0.00165	0.00439	0.02013	0.03863	0.05078	0.06841	0.07666	0.07771	0.0686	0.04782	0.02792
595.5	-3.95578e-05	-0.000111249	-0.000203907	-0.000170407	-4.77544e-05	0.000740074	0.000239247	0.00090086	0.00153	0.00454	0.02077	0.04018	0.05278	0.07093	0.07953	0.08079	0.07128	0.04982	0.02936
595	-2.81537e-05	-0.000161498	-0.000177475	-0.000279102	-0.000102933	0.000791036	0.000370631	0.000829584	0.00153	0.00473	0.02157	0.04169	0.05485	0.07373	0.08271	0.08395	0.07413	0.05196	0.03079
594.5	6.29004e-05	-0.000184425	-1.88285e-05	-0.0002478	-0.000126335	0.00074744	0.000333212	0.000780464	0.0017	0.00484	0.02257	0.04305	0.05681	0.07648	0.08577	0.08733	0.07707	0.05422	0.03235
594	0.000228853	-0.000145045	-0.00019078	-0.000200165	-5.03678e-05	0.000693211	0.000278627	0.0009087	0.00178	0.00487	0.02346	0.0445	0.05892	0.07947	0.08904	0.09068	0.08011	0.0566	0.03385
593.5	0.000130493	-2.37584e-07	-0.000131028	-0.00017017	-8.76091e-05	0.000670581	0.00023016	0.00108	0.00179	0.00501	0.02407	0.04622	0.06126	0.08234	0.09254	0.09398	0.08309	0.0591	0.03564
593	-9.2539e-05	8.43424e-05	-5.26249e-05	-0.000166309	-0.000122059	0.000597999	0.000193393	0.00104	0.00183	0.00522	0.02467	0.04787	0.06356	0.08508	0.09593	0.09726	0.08635	0.06142	0.0375
592.5	-3.18957e-05	0.000132988	-7.09783e-05	-0.000119802	-7.06813e-05	0.000624193	0.00019173	0.00107	0.00195	0.00539	0.02549	0.04938	0.06578	0.08828	0.09938	0.10088	0.0897	0.0638	0.03913
592	7.02655e-05	-2.38178e-05	-0.000172486	-0.000110536	-8.0244e-05	0.000681866	0.000200046	0.00119	0.00207	0.00544	0.02649	0.05109	0.06805	0.09153	0.10298	0.10466	0.09288	0.06636	0.04084
591.5	0.000147362	-0.00022915	-0.000192265	-9.55088e-05	-8.7134e-05	0.000788601	0.00018983	0.00121	0.00208	0.00559	0.02738	0.05294	0.0703	0.09457	0.10655	0.10832	0.09644	0.06895	0.04287
591	0.000286348	-0.000247325	-0.000144808	-0.000154608	-0.000143738	0.000736986	0.000309216	0.00118	0.00216	0.00573	0.02824	0.05469	0.07271	0.0977	0.1102	0.11218	0.09998	0.07168	0.04489
590.5	0.000245187	-5.95148e-05	-6.09997e-05	-0.000119564	-0.000206995	0.000501302	0.000328282	0.00124	0.00234	0.00601	0.02905	0.05642	0.07508	0.10108	0.11403	0.11614	0.10349	0.07455	0.04691
590	0.000179554	2.09668e-05	-4.64477e-05	-0.000103646	-0.000128889	0.000531238	0.000220775	0.00135	0.00232	0.0063	0.02983	0.05822	0.07752	0.10438	0.11783	0.12014	0.1072	0.07747	0.04911
589.5	0.000148193	-0.000112199	-0.000226833	-0.000307315	-0.00010715	0.000644744	0.000279993	0.00137	0.00227	0.00643	0.03087	0.06016	0.08016	0.10782	0.12187	0.12432	0.11095	0.08047	0.05128
589	0.000176525	-5.86239e-05	-0.00019868	-0.000336538	-0.000158587	0.00041601	0.0002813	0.00129	0.00223	0.00649	0.03185	0.06216	0.08275	0.11155	0.12582	0.12831	0.11486	0.0835	0.0538
588.5	0.000186028	-6.38507e-05	-0.000194166	-0.00023895	-0.000284626	0.000522388	0.000351803	0.00127	0.00231	0.00677	0.03271	0.06395	0.08534	0.11513	0.12968	0.13244	0.11871	0.08673	0.05639
588	0.000161498	-0.000114872	-0.000228912	-0.000206995	-0.000227309	0.000793769	0.000368255	0.00123	0.0024	0.00702	0.03377	0.06586	0.08796	0.11849	0.13385	0.13686	0.12269	0.08996	0.05858
587.5	0.000282309	-7.67397e-05	-0.000205094	-0.000162211	3.86668e-05	0.000716791	0.000331311	0.00135	0.00237	0.00711	0.03466	0.06781	0.09061	0.12211	0.13812	0.14121	0.12682	0.09307	0.06088
587	0.000262649	-5.43474e-05	-0.000149381	-0.000139224	5.06648e-05	0.000731878	0.000359881	0.00146	0.00249	0.00717	0.03551	0.0699	0.09342	0.12595	0.1425	0.14583	0.13109	0.09641	0.06362
586.5	5.60698e-05	4.27651e-06	-0.000112199	-0.000193928	-6.32568e-05	0.000812063	0.000369859	0.00156	0.00252	0.00727	0.03663	0.07195	0.09598	0.12956	0.14678	0.15041	0.13532	0.09991	0.06652
586	-4.98927e-06	9.01038e-05	-0.000282547	-0.000280409	-0.000104834	0.000804282	0.000381857	0.00176	0.00254	0.00756	0.03761	0.074	0.09873	0.13337	0.15109	0.15491	0.13948	0.10338	0.06946
585.5	4.32403e-05	9.98447e-05	-0.000290209	-0.00030684	-0.000130315	0.0008123	0.000415535	0.00155	0.0027	0.00775	0.0385	0.07621	0.10169	0.13742	0.15552	0.15954	0.14383	0.10705	0.07238
585	8.41642e-05	5.3397e-05	-0.000162923	-0.000173674	-9.17075e-05	0.000716851	0.000414406	0.00143	0.00291	0.00794	0.03952	0.07823	0.10448	0.14108	0.15989	0.16422	0.14804	0.11075	0.07542
584.5	6.08809e-05	6.33756e-05	-0.000197967	-0.000172486	-8.83813e-05	0.000547631	0.000410724	0.00141	0.00298	0.00812	0.0406	0.08022	0.10729	0.14491	0.16442	0.16887	0.15241	0.11445	0.07849
584	0.000237287	5.1437e-05	-0.00027043	-0.000333034	-0.000174803	0.000590693	0.000513835	0.00148	0.00309	0.00833	0.04163	0.08232	0.11008	0.14893	0.16898	0.17363	0.15709	0.11834	0.08155
583.5	0.000345625	6.97903e-05	-0.000153895	-0.000283022	-0.000138274	0.000773277	0.000476831	0.00159	0.00324	0.00861	0.04264	0.08447	0.113	0.15279	0.1736	0.17847	0.16164	0.12215	0.08471
583	0.000332499	0.00024685	-7.07407e-05	-7.02655e-05	-5.13182e-05	0.000642309	0.00046127	0.00176	0.00319	0.00891	0.04384	0.08668	0.116	0.15684	0.17829	0.18345	0.16605	0.12608	0.08805
582.5	0.000359405	0.000165062	-4.4547e-05	-0.00013673	-1.77e-05	0.000574597	0.000447311	0.00186	0.00329	0.00921	0.04507	0.08873	0.11898	0.16082	0.18315	0.18845	0.1707	0.13033	0.09139
582	0.000264075	3.71225e-05	-8.9094e-05	-0.000279577	4.98927e-06	0.000647476	0.000370334	0.00181	0.00339	0.00937	0.0461	0.09089	0.12195	0.16494	0.18784	0.19334	0.17559	0.13435	0.09473
581.5	0.000279518	0.000188879	-0.00017605	-0.000382689	-4.70417e-05	0.000612432	0.000451588	0.00174	0.00326	0.00964	0.04698	0.09314	0.12487	0.16897	0.19234	0.19829	0.1803	0.13829	0.09814
581	0.000362019	0.000195354	-0.000146055	-0.000281359	-5.77923e-05	0.000565153	0.000519478	0.00174	0.00342	0.00959	0.04795	0.09538	0.12783	0.17284	0.19706	0.20321	0.18505	0.14258	0.10182
580.5	0.000483484	7.71554e-05	-8.12538e-05	-0.000141778	-7.64427e-05	0.000612373	0.000382095	0.00162	0.00355	0.0098	0.04906	0.09761	0.13073	0.17695	0.2017	0.2083	0.18993	0.14683	0.10554
580	0.000542286	0.000153182	-4.12208e-05	-0.000333093	-0.000177178	0.000658049	0.000266035	0.0015	0.00355	0.01013	0.0501	0.0997	0.13366	0.18098	0.20628	0.21338	0.19476	0.15093	0.10905
579.5	0.000456399	8.45206e-05	-9.64592e-05	-0.000378353	-0.000101508	0.000765793	0.000446896	0.00175	0.00368	0.01019	0.05108	0.10186	0.13658	0.18493	0.21099	0.21821	0.19949	0.15514	0.11275
579	0.000633756	2.12044e-05	-0.00017605	-0.000194403	1.07507e-05	0.000710317	0.000559332	0.002	0.0038	0.01047	0.05225	0.10409	0.1396	0.18891	0.21566	0.22314	0.20427	0.15948	0.11672
578.5	0.000547631	-1.1404e-05	-0.000107685	-0.000133641	-6.6583e-05	0.000491443	0.000496432	0.00198	0.00399	0.01079	0.05343	0.1063	0.14241	0.19285	0.22025	0.22817	0.20908	0.16362	0.12057
578	0.000472317	-4.38343e-05	9.79441e-05	-4.33591e-06	-7.33541e-05	0.000465546	0.000658643	0.00196	0.00409	0.01096	0.05427	0.10843	0.14515	0.19679	0.22502	0.23321	0.21386	0.16794	0.12452
577.5	0.000577092	2.37584e-07	6.17125e-05	-4.23494e-05	-9.40833e-05	0.00054674	0.000688281	0.00196	0.00395	0.0111	0.0553	0.11047	0.14823	0.20106	0.22965	0.2382	0.2188	0.17267	0.12848
577	0.000485384	5.43474e-05	-0.000139402	-0.00015936	-9.98447e-05	0.000546028	0.000660365	0.00198	0.00388	0.01113	0.05641	0.11254	0.15122	0.20522	0.23439	0.24338	0.22373	0.17743	0.13258
576.5	0.000537178	0.000140828	-0.000253977	-0.000194166	-5.99306e-05	0.000617778	0.000548285	0.002	0.00393	0.01131	0.05743	0.11454	0.15414	0.2092	0.23916	0.24851	0.22871	0.18195	0.1368
576	0.000604949	0.000156033	-9.3133e-05	-5.60105e-05	-2.41148e-05	0.000534386	0.000533317	0.0018	0.00414	0.01158	0.05861	0.11674	0.15709	0.21332	0.24377	0.25354	0.23383	0.18644	0.14103
575.5	0.000669393	2.04916e-05	1.66309e-06	-4.26463e-05	-0.000139878	0.00060483	0.000577211	0.0018	0.00421	0.0118	0.05957	0.11902	0.15997	0.2172	0.24844	0.25866	0.23876	0.19111	0.14523
575	0.000791571	5.9099e-05	-2.97574e-05	-0.000325906	-0.000147362	0.000700933	0.000607918	0.00194	0.00413	0.01203	0.0604	0.12112	0.16292	0.22114	0.25305	0.26378	0.24361	0.19577	0.14949
574.5	0.000864272	1.09883e-05	-0.00022517	-0.000283022	9.06383e-05	0.000754033	0.000709723	0.00188	0.00426	0.01223	0.06123	0.12318	0.16574	0.22506	0.25769	0.26869	0.24859	0.20051	0.15385
574	0.000742332	3.5994e-05	-0.000195354	-3.81322e-05	3.03514e-05	0.000792105	0.000706516	0.00194	0.00439	0.01231	0.06231	0.12518	0.16847	0.22884	0.26227	0.27337	0.25344	0.20517	0.15826
573.5	0.000692855	0.000189117	5.7139e-05	-6.69393e-05	-4.5141e-06	0.000677293	0.000659652	0.00204	0.00438	0.01245	0.0636	0.12709	0.1711	0.23259	0.26669	0.27827	0.25832	0.20963	0.16259
573	0.000851264	6.884e-05	9.00444e-05	-0.000160607	1.24138e-05	0.000643259	0.000588733	0.00219	0.00444	0.01264	0.06456	0.12906	0.17385	0.2363	0.27107	0.28329	0.26316	0.2143	0.16695
572.5	0.000917906	-6.86024e-05	-0.000195829	-0.000190067	-0.000110952	0.000626331	0.000522447	0.00214	0.00468	0.01283	0.06532	0.131	0.17651	0.24005	0.27552	0.28794	0.26789	0.21892	0.17143
572	0.000930261	8.24417e-05	-0.000237525	8.55303e-06	-2.4293e-05	0.000765437	0.000439768	0.00218	0.00475	0.01309	0.06622	0.13294	0.17906	0.24365	0.27987	0.2926	0.27235	0.22336	0.17572
571.5	0.000891831	-1.33047e-05	-0.000149619	-3.80729e-05	0.000207292	0.000748984	0.000511934	0.00231	0.00477	0.01322	0.06735	0.13491	0.18173	0.24716	0.28401	0.29737	0.27692	0.22791	0.17984
571	0.000944278	-0.000275419	-0.000164349	-0.000161023	0.000155558	0.000647535	0.000764486	0.00244	0.0048	0.01341	0.06814	0.13681	0.1843	0.25066	0.28796	0.30198	0.28166	0.23253	0.18433
570.5	0.00116	-0.0002282	-8.14914e-05	-8.86189e-05	-6.48011e-05	0.000635122	0.000699269	0.00249	0.00479	0.01369	0.06879	0.13851	0.18675	0.25428	0.29213	0.30643	0.28622	0.23691	0.18906
570	0.00113	-6.69393e-05	-5.83863e-05	-0.000223448	-0.000186088	0.000868608	0.000674442	0.00234	0.00488	0.01395	0.06973	0.14028	0.18907	0.25765	0.29623	0.31081	0.29074	0.24153	0.1934
569.5	0.00112	7.62645e-05	-2.7144e-05	-0.000126276	-4.64477e-05	0.000874785	0.000685846	0.00238	0.00491	0.01395	0.07073	0.142	0.19155	0.26069	0.30008	0.31508	0.29502	0.24606	0.19789
569	0.00117	0.000125741	5.35752e-05	3.75977e-05	3.37963e-05	0.000739718	0.000576498	0.00248	0.00488	0.01411	0.07164	0.14358	0.1939	0.26402	0.30388	0.31935	0.29955	0.25039	0.20241
568.5	0.00109	0.000223982	-2.90447e-05	-1.95413e-05	-4.28839e-05	0.000843661	0.000621817	0.00232	0.00502	0.01445	0.07251	0.14535	0.1962	0.26727	0.30756	0.3237	0.30391	0.25483	0.20663
568	0.00125	0.000263956	-0.000140769	-0.000149619	-2.69064e-05	0.000743282	0.000781652	0.00232	0.00484	0.01444	0.07321	0.14711	0.19841	0.27018	0.31145	0.32794	0.30796	0.25922	0.21096
567.5	0.00149	0.000285339	-0.000202481	-0.000170823	-0.000104121	0.000627044	0.000896345	0.00243	0.00476	0.01445	0.07391	0.14863	0.20048	0.2731	0.31517	0.33182	0.3122	0.26354	0.21546
567	0.0014	0.000211509	-5.69608e-05	-9.09947e-05	-0.000140828	0.00069036	0.000804044	0.00251	0.00519	0.0146	0.07454	0.1502	0.20269	0.27614	0.31846	0.33566	0.31631	0.26778	0.21993
566.5	0.00129	0.000150807	-4.07457e-05	-0.000185613	-0.000178663	0.000739421	0.000694934	0.00255	0.0054	0.01472	0.07512	0.15169	0.20474	0.279	0.32192	0.33964	0.32021	0.27196	0.22426
566	0.00144	0.000145817	-0.00012194	-0.00012295	-0.000153895	0.000803747	0.000776425	0.00241	0.00531	0.01502	0.07585	0.15304	0.20653	0.28198	0.32526	0.34355	0.32412	0.27633	0.22868
565.5	0.00166	0.000127226	-1.69279e-05	-0.000210856	-4.1696e-05	0.000830713	0.000828575	0.00251	0.00536	0.01514	0.07672	0.1543	0.20842	0.28472	0.32842	0.34713	0.32789	0.28053	0.23319
565	0.00177	0.000222022	5.9396e-06	-0.000248691	-1.81158e-05	0.000868311	0.000799174	0.00254	0.00546	0.0153	0.07738	0.15571	0.21023	0.2869	0.33156	0.35067	0.3316	0.28463	0.2374
564.5	0.00174	0.000179435	2.61936e-05	-0.000150569	-3.97953e-05	0.000725582	0.000785037	0.00244	0.00545	0.01539	0.07792	0.15713	0.21198	0.28933	0.33469	0.35407	0.33542	0.28869	0.24159
564	0.00175	-2.00165e-05	-1.95413e-05	-0.000156806	-0.000156568	0.000617303	0.000772564	0.00251	0.0055	0.0155	0.07862	0.15835	0.21378	0.29184	0.33757	0.35734	0.33885	0.29282	0.24585
563.5	0.00184	-2.37584e-06	-6.0287e-05	-0.000168863	-9.14699e-05	0.000760091	0.000765734	0.0025	0.00554	0.01561	0.07923	0.15975	0.21555	0.29418	0.34022	0.36067	0.34226	0.29677	0.25008
563	0.0019	1.81158e-05	-8.52927e-05	-0.000294723	-5.7436e-05	0.000833208	0.000887495	0.00262	0.00547	0.01572	0.07961	0.16098	0.21711	0.29641	0.34303	0.36407	0.34572	0.30049	0.25435
562.5	0.00207	0.000102161	-3.02326e-05	-0.000314264	-0.000110774	0.000891	0.000964116	0.00277	0.00559	0.01578	0.08019	0.16188	0.21859	0.29858	0.34568	0.36702	0.34902	0.30436	0.25844
562	0.00219	0.000160013	6.45635e-05	-0.000187454	-5.7436e-05	0.000890762	0.000809687	0.00269	0.00556	0.01594	0.08083	0.1629	0.22012	0.30073	0.34808	0.36986	0.35223	0.30817	0.26239
561.5	0.0021	0.000204322	0.000112437	-0.000198026	0.000107447	0.000891891	0.000782661	0.00257	0.00546	0.01621	0.08124	0.16388	0.22153	0.30274	0.35059	0.37277	0.35526	0.31176	0.26645
561	0.00215	0.000295911	0.00011505	-0.000149381	0.000114159	0.000993399	0.000776425	0.00262	0.00573	0.01622	0.08172	0.16492	0.22284	0.3045	0.35295	0.37543	0.35818	0.31509	0.27027
560.5	0.00248	0.000201234	-8.85001e-06	1.28295e-05	-1.19386e-05	0.000766803	0.000805232	0.00276	0.00579	0.01612	0.08221	0.16587	0.22412	0.30613	0.35503	0.37807	0.36116	0.31863	0.27413
560	0.00255	7.14534e-05	-7.59081e-05	-6.40883e-05	-7.24038e-05	0.000758131	0.000831663	0.00287	0.00574	0.01623	0.08264	0.16669	0.22531	0.30783	0.3572	0.3806	0.36405	0.32221	0.27811
559.5	0.00258	8.88565e-05	-8.58273e-05	-8.45799e-05	-2.26299e-05	0.000864153	0.00093323	0.00279	0.00568	0.01641	0.08303	0.16756	0.22655	0.30956	0.35929	0.38311	0.3667	0.32544	0.28223
559	0.00279	7.43638e-05	-2.35208e-05	-6.17719e-06	-2.35802e-05	0.000801252	0.000825367	0.00265	0.00554	0.01636	0.08328	0.16838	0.22761	0.3109	0.36118	0.38539	0.36943	0.32883	0.28606
558.5	0.00282	0.000132156	3.18363e-05	-6.76521e-05	-7.36511e-06	0.000958593	0.000573172	0.00269	0.00563	0.01627	0.08352	0.16913	0.22867	0.31233	0.3629	0.38764	0.37208	0.33225	0.2898
558	0.00272	0.000318897	-3.78353e-05	-0.000144332	0.000184365	0.00101	0.000696003	0.00276	0.00568	0.01647	0.08379	0.16977	0.22961	0.31399	0.36452	0.3899	0.37454	0.3352	0.29351
557.5	0.00276	0.000355723	5.999e-05	-0.000148193	0.000213232	0.000894207	0.000816161	0.00271	0.00569	0.01654	0.084	0.17028	0.23038	0.31509	0.36602	0.39194	0.37686	0.33811	0.29703
557	0.00299	0.000299059	0.000117426	-8.60054e-05	5.9396e-06	0.000875379	0.00090377	0.00262	0.00587	0.0166	0.08443	0.17077	0.23114	0.31597	0.36762	0.39363	0.37907	0.34108	0.30049
556.5	0.00331	0.000215608	1.66309e-06	5.7436e-05	-0.000118614	0.000977124	0.000963582	0.00263	0.0059	0.01659	0.08492	0.17138	0.23191	0.31708	0.36913	0.39533	0.3811	0.34411	0.30397
556	0.00326	0.000255047	7.47202e-05	-8.0244e-05	-2.57185e-05	0.000923786	0.000936972	0.00267	0.00579	0.01664	0.08525	0.17201	0.23262	0.31809	0.37038	0.39703	0.38283	0.34684	0.30735
555.5	0.0032	0.000300425	0.000228497	-0.000183415	0.000110298	0.000842473	0.000912976	0.0027	0.00573	0.01667	0.08551	0.17234	0.23326	0.31892	0.37159	0.39863	0.38475	0.34938	0.31056
555	0.00352	0.000199452	7.65615e-05	-0.000232298	0.000151519	0.00089688	0.000894564	0.00264	0.00577	0.01674	0.08544	0.17253	0.23378	0.31967	0.3727	0.40013	0.38671	0.35205	0.3138
554.5	0.00358	0.000301197	4.37155e-05	-4.00329e-05	0.000160547	0.000813191	0.000967027	0.00284	0.00595	0.0168	0.08539	0.17295	0.23429	0.32045	0.37363	0.40156	0.38861	0.35448	0.31714
554	0.00356	0.000355842	5.9396e-05	9.72907e-05	0.000118851	0.00103	0.000942556	0.00282	0.00589	0.01664	0.08564	0.17338	0.2346	0.32123	0.37437	0.4027	0.39039	0.35698	0.32036
553.5	0.00368	0.000328698	7.12752e-07	-0.000134948	2.60155e-05	0.00106	0.00103	0.00274	0.00598	0.01665	0.08582	0.1737	0.23501	0.32196	0.37521	0.4038	0.3918	0.35947	0.32345
553	0.00369	0.000345863	9.31924e-05	-0.000252433	0.000117961	0.000781177	0.000898484	0.00278	0.00593	0.01673	0.08583	0.17381	0.23549	0.32261	0.376	0.40504	0.3932	0.3619	0.32658
552.5	0.00385	0.00035798	9.50336e-06	-0.000179614	0.000252077	0.000721484	0.000778563	0.00277	0.0058	0.01686	0.08588	0.17426	0.23586	0.32291	0.37681	0.40608	0.39457	0.36421	0.32939
552	0.00408	0.00027928	4.15772e-05	-0.000101983	9.83598e-05	0.000828337	0.000969284	0.00287	0.00595	0.01707	0.08586	0.17445	0.2361	0.32316	0.37759	0.40699	0.39603	0.36635	0.33226
551.5	0.00414	0.000234614	0.000192503	-1.21168e-05	3.74195e-05	0.000943328	0.000887733	0.00296	0.00598	0.01709	0.086	0.17446	0.23625	0.32356	0.37803	0.40799	0.3972	0.36853	0.33513
551	0.0044	0.000266213	-2.85101e-05	8.25605e-05	0.000165774	0.000952594	0.000815923	0.00284	0.00596	0.01696	0.08625	0.17462	0.2365	0.32375	0.37843	0.40891	0.3982	0.37039	0.33788
550.5	0.00453	0.000179435	4.11021e-05	0.000261996	0.000194403	0.000971481	0.00104	0.00283	0.00584	0.01691	0.08615	0.17473	0.23662	0.32402	0.37871	0.40939	0.39946	0.37216	0.34059
550	0.00456	0.000278092	0.0002301	0.000241742	9.14699e-05	0.000905314	0.00107	0.00282	0.0057	0.01694	0.08622	0.1747	0.23651	0.32417	0.37892	0.40979	0.40053	0.37415	0.3431
549.5	0.00473	0.000325134	0.000109586	0.000185375	-2.90447e-05	0.000968393	0.00103	0.00273	0.0059	0.01693	0.08619	0.17456	0.23646	0.32413	0.37932	0.41046	0.40139	0.3761	0.34575
549	0.00481	0.000247681	-6.93746e-05	0.000155677	-1.47896e-05	0.000966314	0.00109	0.00269	0.00605	0.01695	0.08615	0.17445	0.23642	0.32418	0.37947	0.41086	0.40239	0.37784	0.34833
548.5	0.0049	0.000424979	6.17719e-05	1.87691e-05	6.40883e-05	0.000839207	0.00105	0.00278	0.00594	0.01689	0.08624	0.17446	0.23636	0.32409	0.37934	0.41105	0.40317	0.37964	0.35072
548	0.00508	0.000441847	0.0001495	0.000110774	0.000185553	0.000977956	0.000917787	0.00278	0.00599	0.01678	0.08613	0.1744	0.23623	0.32406	0.37941	0.41134	0.40359	0.38117	0.35299
547.5	0.00516	0.000413634	0.000122415	0.000203966	0.000274766	0.00111	0.000767931	0.00281	0.00616	0.01682	0.08579	0.17431	0.23608	0.32392	0.37937	0.41169	0.40415	0.38265	0.35534
547	0.0051	0.000402883	0.000122415	7.58487e-05	0.000196066	0.00109	0.000983598	0.00286	0.00609	0.01676	0.08585	0.17407	0.23597	0.32364	0.37919	0.41178	0.40471	0.38409	0.35768
546.5	0.0054	0.000423553	8.88565e-05	3.84886e-05	0.000186979	0.000961562	0.00122	0.00283	0.00594	0.01676	0.08594	0.17383	0.23575	0.32343	0.37898	0.41191	0.40515	0.38529	0.35967
546	0.00578	0.000435729	0.000143085	6.88994e-06	0.000259085	0.000933646	0.00108	0.00287	0.0059	0.01688	0.08571	0.17359	0.23562	0.32299	0.37873	0.41192	0.40533	0.38648	0.36168
545.5	0.00579	0.000392667	0.000225111	4.78138e-05	9.72313e-05	0.0011	0.000907215	0.00293	0.00594	0.01697	0.08558	0.17343	0.23533	0.32243	0.37849	0.41169	0.40565	0.38764	0.36377
545	0.00589	0.000376511	0.000228378	0.000176347	4.47252e-05	0.00104	0.000930498	0.00281	0.00602	0.01688	0.08556	0.17322	0.23493	0.3221	0.37811	0.41161	0.4061	0.38889	0.3656
544.5	0.00626	0.000417376	0.000182286	0.000113387	0.000186801	0.000881734	0.00113	0.00274	0.00597	0.01684	0.08544	0.17286	0.23439	0.32167	0.3776	0.41153	0.40619	0.39023	0.36759
544	0.00646	0.000521735	0.000156865	2.35802e-05	0.000128474	0.000992389	0.00106	0.00271	0.00598	0.01698	0.08528	0.17261	0.23381	0.32112	0.37701	0.4112	0.40645	0.39115	0.36957
543.5	0.00648	0.000403121	0.000146886	0.000181395	8.44018e-05	0.00111	0.000953722	0.00285	0.00589	0.01686	0.0851	0.17225	0.23346	0.32067	0.37642	0.41094	0.40659	0.39208	0.37114
543	0.00659	0.000281181	0.00020747	0.000327985	0.000171417	0.00107	0.000967264	0.00295	0.00577	0.01672	0.0849	0.17176	0.23303	0.31995	0.37573	0.41064	0.40648	0.39313	0.37266
542.5	0.00688	0.000431631	0.00035204	0.000159063	0.00013667	0.00116	0.00121	0.00287	0.00601	0.01682	0.08471	0.17141	0.23235	0.31929	0.37528	0.41011	0.40642	0.39393	0.37428
542	0.00709	0.000643675	0.000249107	0.000108398	0.000212757	0.00114	0.00135	0.00288	0.00615	0.01673	0.08456	0.17105	0.23186	0.31855	0.37473	0.40956	0.40612	0.39457	0.3758
541.5	0.00715	0.000627044	4.61507e-05	0.000280706	0.000321392	0.00102	0.00123	0.00293	0.00611	0.01664	0.08437	0.17063	0.2313	0.31762	0.37385	0.40893	0.4059	0.39526	0.37736
541	0.00738	0.000528209	0.000131443	0.000406209	0.000270727	0.00106	0.0012	0.00296	0.00605	0.0167	0.08409	0.17021	0.23075	0.31687	0.3728	0.40828	0.40574	0.39603	0.37886
540.5	0.00757	0.000545256	0.000260511	0.000297337	5.82675e-05	0.00111	0.00105	0.0029	0.00598	0.0168	0.08385	0.16972	0.2301	0.31601	0.37186	0.40765	0.40547	0.39668	0.38009
540	0.00778	0.000535336	0.000220122	0.000259085	8.34514e-05	0.00108	0.00114	0.00286	0.006	0.01659	0.0836	0.16906	0.22933	0.3152	0.37116	0.40685	0.40523	0.39694	0.38144
539.5	0.00802	0.000591703	0.000322996	0.000268589	8.67182e-05	0.00107	0.00127	0.00287	0.00591	0.0164	0.08322	0.16841	0.22865	0.31427	0.37022	0.40591	0.40459	0.39725	0.38256
539	0.00815	0.000710139	0.000347704	0.000224161	0.000118376	0.00107	0.00126	0.00289	0.00584	0.0164	0.08291	0.16787	0.22799	0.31306	0.36905	0.40517	0.40393	0.39765	0.38353
538.5	0.00824	0.000694696	0.000422603	0.000322342	0.000405556	0.00114	0.00116	0.00297	0.00595	0.01634	0.08259	0.16732	0.22704	0.31215	0.36803	0.40423	0.40344	0.3979	0.3847
538	0.0084	0.000585407	0.00045925	0.000447846	0.000409773	0.00126	0.00112	0.003	0.00602	0.01623	0.08232	0.16669	0.22592	0.31118	0.36696	0.40317	0.40294	0.39805	0.38571
537.5	0.00861	0.000614452	0.000371285	0.00050843	0.000334221	0.00136	0.00126	0.00302	0.0059	0.01625	0.08199	0.16613	0.22517	0.30992	0.36564	0.40209	0.4022	0.3983	0.3866
537	0.00882	0.000753557	0.000425276	0.00043668	0.00039932	0.00136	0.00132	0.00303	0.00584	0.01629	0.08157	0.16551	0.22439	0.3087	0.36436	0.40102	0.40145	0.39847	0.38753
536.5	0.00913	0.000834514	0.000465487	0.000444757	0.000466734	0.00126	0.00136	0.0029	0.00596	0.01622	0.08136	0.16488	0.22349	0.30734	0.36317	0.39996	0.40071	0.39856	0.38835
536	0.00946	0.000867123	0.000598415	0.000391954	0.000465605	0.00117	0.00131	0.00289	0.0061	0.01604	0.08118	0.16428	0.22272	0.30614	0.36177	0.39885	0.39993	0.39855	0.38906
535.5	0.00972	0.000766506	0.000563668	0.000236515	0.000422187	0.00127	0.00133	0.00296	0.00611	0.01608	0.08087	0.16345	0.22187	0.30504	0.36035	0.39765	0.39901	0.39833	0.38958
535	0.0099	0.000821863	0.000483899	0.00033731	0.000652941	0.00137	0.00134	0.00303	0.00603	0.01616	0.08044	0.16287	0.22088	0.30371	0.35891	0.39626	0.39792	0.39821	0.39029
534.5	0.01007	0.000981282	0.000677412	0.000477306	0.000797332	0.00131	0.00125	0.00291	0.006	0.01602	0.08005	0.16225	0.21982	0.30234	0.35751	0.39492	0.39712	0.39785	0.39104
534	0.01027	0.0008202	0.000790086	0.000470892	0.00069327	0.00136	0.00114	0.00294	0.00605	0.01588	0.07976	0.16142	0.21867	0.30108	0.35614	0.39338	0.39607	0.39771	0.39145
533.5	0.01044	0.000879952	0.000658405	0.000463289	0.00072481	0.00136	0.00126	0.00304	0.00603	0.01581	0.07937	0.16055	0.21767	0.29983	0.35459	0.39197	0.39476	0.39774	0.39182
533	0.01076	0.00114	0.000658346	0.000523041	0.000743519	0.00129	0.00152	0.00291	0.00596	0.01581	0.07899	0.1597	0.21678	0.29822	0.35283	0.39054	0.3936	0.39737	0.39204
532.5	0.01103	0.00107	0.000630192	0.00061267	0.000600434	0.00142	0.00151	0.00301	0.00593	0.01581	0.07879	0.15895	0.21554	0.29664	0.35117	0.38913	0.39231	0.39687	0.39216
532	0.01132	0.001	0.000815448	0.000595564	0.000637735	0.00145	0.00149	0.00319	0.00603	0.01575	0.07846	0.15822	0.2144	0.29554	0.34962	0.38771	0.39103	0.39624	0.3926
531.5	0.01154	0.00101	0.000934656	0.000582319	0.000813132	0.00135	0.00157	0.00305	0.00609	0.01572	0.07791	0.15728	0.21335	0.29403	0.348	0.38591	0.3898	0.39566	0.39271
531	0.01167	0.00118	0.00082608	0.000684717	0.000890762	0.00131	0.00166	0.00303	0.00608	0.01561	0.07754	0.15646	0.21224	0.29227	0.34643	0.38412	0.38866	0.39511	0.39254
530.5	0.01198	0.00111	0.000817764	0.000693152	0.000911551	0.00139	0.00177	0.00314	0.00606	0.01547	0.07711	0.15556	0.211	0.29087	0.34473	0.38237	0.38743	0.39438	0.39251
530	0.01215	0.00108	0.000958117	0.000783255	0.000760388	0.00165	0.00165	0.00323	0.00609	0.0155	0.07651	0.15463	0.20985	0.28922	0.34292	0.38082	0.386	0.39364	0.39259
529.5	0.01235	0.0012	0.00101	0.000911907	0.000597286	0.00181	0.00144	0.00316	0.00596	0.01543	0.07617	0.15374	0.20871	0.28741	0.34103	0.37906	0.38431	0.39287	0.39262
529	0.0128	0.00132	0.00105	0.000982767	0.000735145	0.00164	0.00152	0.0032	0.00585	0.01536	0.07579	0.15292	0.20739	0.2857	0.33918	0.37733	0.3826	0.39211	0.39259
528.5	0.01314	0.00128	0.00102	0.000937982	0.00089094	0.00165	0.00156	0.00339	0.006	0.01531	0.0753	0.15224	0.20614	0.28396	0.33723	0.37544	0.3812	0.39127	0.39237
528	0.01333	0.00129	0.00105	0.000902226	0.000975461	0.00174	0.00172	0.00336	0.00601	0.01515	0.07491	0.15143	0.20498	0.28237	0.3352	0.37339	0.37963	0.39036	0.3919
527.5	0.01362	0.00147	0.00112	0.000936675	0.00108	0.00188	0.00184	0.00346	0.0059	0.01523	0.07459	0.1504	0.20372	0.28074	0.33328	0.37144	0.37783	0.3892	0.39156
527	0.01388	0.00151	0.00118	0.00106	0.00109	0.00192	0.00179	0.0035	0.00601	0.01528	0.07409	0.1493	0.20234	0.27882	0.33111	0.36942	0.37593	0.38813	0.39105
526.5	0.01412	0.0015	0.0013	0.00104	0.00108	0.00185	0.00183	0.00345	0.0061	0.01515	0.07347	0.1483	0.20103	0.27698	0.32912	0.36731	0.37414	0.38721	0.39061
526	0.01452	0.00171	0.00128	0.0011	0.00117	0.00196	0.00186	0.00356	0.00608	0.0151	0.07312	0.1472	0.19966	0.2752	0.3272	0.36523	0.37252	0.3861	0.3902
525.5	0.01477	0.00188	0.00135	0.00123	0.00122	0.00207	0.00193	0.00362	0.0061	0.01501	0.07271	0.14629	0.19822	0.27331	0.32489	0.36303	0.37058	0.38489	0.38948
525	0.01515	0.00194	0.00152	0.0012	0.0013	0.00224	0.00206	0.00369	0.00625	0.01505	0.07222	0.14526	0.19691	0.27146	0.32276	0.36097	0.36855	0.38347	0.38892
524.5	0.01544	0.00208	0.00156	0.00112	0.00139	0.00227	0.0022	0.00381	0.0062	0.01503	0.07171	0.14416	0.19552	0.26954	0.32052	0.35872	0.3666	0.38204	0.3882
524	0.01551	0.00213	0.00142	0.00137	0.00119	0.00227	0.00225	0.00382	0.00621	0.0149	0.07112	0.14318	0.19391	0.26753	0.31818	0.35644	0.36469	0.38068	0.38758
523.5	0.01596	0.00193	0.00141	0.00155	0.00121	0.00231	0.0021	0.00373	0.00629	0.01506	0.07079	0.14211	0.19251	0.26556	0.31631	0.35419	0.3629	0.37919	0.38674
523	0.01651	0.00201	0.00161	0.00169	0.00141	0.00248	0.00219	0.00375	0.00617	0.015	0.07034	0.14131	0.19112	0.26358	0.31417	0.35181	0.36076	0.37798	0.38553
522.5	0.01674	0.00234	0.00167	0.00186	0.0015	0.00259	0.00238	0.00376	0.00635	0.01478	0.06996	0.14016	0.18979	0.26157	0.3119	0.34963	0.35867	0.37651	0.38473
522	0.01698	0.00238	0.00173	0.00178	0.0017	0.00258	0.0024	0.00387	0.00646	0.01487	0.06947	0.13903	0.1886	0.25979	0.3096	0.34738	0.35666	0.37494	0.38376
521.5	0.01736	0.00245	0.00203	0.00193	0.00182	0.0027	0.00252	0.00409	0.00626	0.015	0.06886	0.13798	0.18723	0.25795	0.30723	0.34499	0.35444	0.37349	0.38258
521	0.01767	0.00267	0.00221	0.0019	0.00198	0.00286	0.00266	0.00419	0.00631	0.01486	0.06854	0.1371	0.18562	0.25589	0.30507	0.34257	0.35229	0.37195	0.3815
520.5	0.01805	0.00278	0.0022	0.00196	0.00218	0.003	0.0028	0.00415	0.00657	0.01484	0.0682	0.13622	0.18417	0.25376	0.3028	0.34011	0.35015	0.37023	0.38057
520	0.0184	0.00278	0.00229	0.00225	0.00221	0.00298	0.00295	0.00419	0.00665	0.0149	0.06757	0.13496	0.18279	0.25174	0.30058	0.33776	0.34788	0.36824	0.37947
519.5	0.01864	0.00285	0.00233	0.00239	0.00231	0.00314	0.00283	0.00432	0.00681	0.01472	0.06699	0.1338	0.18135	0.24967	0.29803	0.33544	0.34547	0.36652	0.3781
519	0.0191	0.00279	0.00257	0.00248	0.00224	0.00342	0.00293	0.00453	0.00697	0.01482	0.06657	0.13276	0.17994	0.24755	0.29529	0.3329	0.34313	0.36488	0.37676
518.5	0.01962	0.00311	0.00273	0.00257	0.00227	0.00339	0.00319	0.00471	0.00679	0.01496	0.0663	0.1318	0.17842	0.24556	0.29283	0.33049	0.34092	0.36297	0.37542
518	0.01975	0.0035	0.00277	0.00258	0.00257	0.00347	0.00327	0.00489	0.00678	0.01508	0.06578	0.13077	0.17679	0.2435	0.29061	0.32798	0.33872	0.36099	0.37385
517.5	0.02002	0.0035	0.0029	0.00262	0.00293	0.00357	0.00344	0.00496	0.00682	0.01505	0.06536	0.12951	0.17519	0.24143	0.28837	0.3253	0.33626	0.35924	0.37218
517	0.02041	0.00373	0.00302	0.00292	0.00305	0.00368	0.0036	0.00492	0.00691	0.01491	0.06511	0.12836	0.17367	0.23931	0.28592	0.32272	0.33385	0.35744	0.37091
516.5	0.02071	0.00382	0.00327	0.00321	0.00302	0.0039	0.00355	0.00499	0.00714	0.01487	0.06454	0.12732	0.1721	0.23724	0.28331	0.32011	0.3317	0.35521	0.3695
516	0.0212	0.00391	0.00349	0.00319	0.00326	0.00413	0.00363	0.0053	0.00724	0.01489	0.06392	0.12628	0.17058	0.23512	0.28081	0.31741	0.32916	0.35324	0.36788
515.5	0.02172	0.00411	0.00346	0.00331	0.00354	0.00413	0.00396	0.00553	0.0074	0.01504	0.06344	0.12519	0.16907	0.23298	0.2783	0.31463	0.32653	0.35138	0.36632
515	0.02218	0.00423	0.00356	0.0036	0.00369	0.00419	0.00403	0.00567	0.00767	0.01502	0.06296	0.12405	0.1676	0.23076	0.27568	0.31206	0.32401	0.34919	0.36463
514.5	0.02256	0.00436	0.00399	0.00382	0.00381	0.00444	0.00416	0.00575	0.00775	0.01493	0.06244	0.12305	0.16615	0.22852	0.27332	0.30947	0.32149	0.34703	0.36282
514	0.02275	0.00463	0.00421	0.00403	0.00391	0.00458	0.00439	0.00572	0.00773	0.01505	0.06197	0.12201	0.16463	0.22649	0.27097	0.30676	0.3192	0.34497	0.36102
513.5	0.02325	0.00491	0.00421	0.00413	0.00415	0.00486	0.00452	0.00589	0.00795	0.01517	0.06168	0.12098	0.16322	0.22429	0.26848	0.30414	0.3166	0.34284	0.35932
513	0.02376	0.00511	0.00431	0.00429	0.0043	0.00505	0.00478	0.00619	0.00821	0.01538	0.06135	0.11995	0.16171	0.22213	0.26589	0.30145	0.31391	0.34072	0.35752
512.5	0.02409	0.00519	0.00461	0.00456	0.00445	0.00533	0.00502	0.00629	0.00829	0.01537	0.06087	0.11882	0.16006	0.22003	0.26337	0.2988	0.31158	0.33853	0.35572
512	0.02443	0.00517	0.0049	0.0047	0.00466	0.00559	0.00525	0.00657	0.00853	0.01531	0.06046	0.11767	0.15844	0.21783	0.26085	0.29628	0.30895	0.33635	0.35375
511.5	0.0248	0.00554	0.00499	0.0049	0.00486	0.00564	0.00556	0.00688	0.00886	0.01557	0.06009	0.11667	0.15695	0.21577	0.25822	0.29368	0.30622	0.33409	0.35179
511	0.02519	0.00588	0.00515	0.00519	0.00518	0.00577	0.00586	0.00693	0.00901	0.01584	0.05968	0.11564	0.15541	0.21366	0.25572	0.29099	0.3036	0.33171	0.34989
510.5	0.02571	0.00611	0.00552	0.00554	0.00541	0.00621	0.00604	0.0071	0.00903	0.01594	0.05923	0.11455	0.15392	0.21135	0.25323	0.28814	0.30119	0.32925	0.34778
510	0.02616	0.00639	0.00587	0.00595	0.00567	0.00658	0.0061	0.00758	0.00939	0.01615	0.05879	0.11342	0.1524	0.20918	0.25054	0.28513	0.29818	0.32712	0.34583
509.5	0.02653	0.00664	0.00617	0.00601	0.0059	0.00672	0.0064	0.00789	0.00959	0.01628	0.05844	0.1125	0.15085	0.20709	0.24811	0.28243	0.29568	0.32457	0.34376
509	0.02703	0.00689	0.00635	0.00616	0.00623	0.00706	0.00675	0.00814	0.0097	0.01654	0.0581	0.1115	0.14936	0.20508	0.24552	0.27969	0.29311	0.3221	0.34161
508.5	0.02755	0.00728	0.00662	0.00655	0.00647	0.0074	0.00713	0.00841	0.01004	0.01669	0.0578	0.11032	0.14798	0.20299	0.24288	0.27686	0.29024	0.31972	0.33937
508	0.02801	0.00764	0.00695	0.00688	0.00691	0.0077	0.00727	0.00869	0.01042	0.01678	0.05754	0.10934	0.14653	0.2009	0.24056	0.27408	0.28768	0.31747	0.33724
507.5	0.02854	0.00786	0.00718	0.00709	0.0073	0.00808	0.00751	0.00896	0.01077	0.01689	0.0571	0.1085	0.14517	0.19871	0.2379	0.27141	0.28521	0.31507	0.33524
507	0.02897	0.00814	0.00729	0.0076	0.00749	0.00839	0.00807	0.00916	0.01096	0.01703	0.05654	0.10762	0.14377	0.19665	0.23522	0.26871	0.28251	0.31253	0.33318
506.5	0.02942	0.00849	0.00778	0.00791	0.00786	0.00874	0.00838	0.00936	0.01107	0.01733	0.05624	0.10676	0.14224	0.19449	0.23286	0.26605	0.27986	0.31008	0.33089
506	0.02999	0.00881	0.00828	0.00808	0.00848	0.00922	0.00863	0.00986	0.0114	0.01764	0.05616	0.10561	0.14081	0.19233	0.23044	0.26351	0.27726	0.3076	0.32847
505.5	0.0305	0.00927	0.00855	0.00846	0.00874	0.00961	0.00882	0.01038	0.01199	0.01768	0.05584	0.10453	0.13935	0.19022	0.22795	0.26084	0.27445	0.30513	0.32633
505	0.03108	0.00968	0.00897	0.00888	0.00894	0.00983	0.00944	0.01077	0.01244	0.0179	0.0555	0.1036	0.13796	0.18822	0.22542	0.25794	0.27174	0.30278	0.32416
504.5	0.03169	0.00995	0.00943	0.00929	0.00947	0.01013	0.00996	0.01106	0.01254	0.01832	0.05523	0.10271	0.13661	0.18635	0.22285	0.25503	0.26929	0.30026	0.32174
504	0.0322	0.01042	0.00985	0.00978	0.0099	0.01066	0.01016	0.01135	0.01291	0.0187	0.05509	0.10176	0.13524	0.18435	0.22051	0.25239	0.26657	0.29772	0.31948
503.5	0.03276	0.01086	0.01026	0.01035	0.01027	0.01119	0.01063	0.01174	0.01342	0.01891	0.05491	0.10092	0.13394	0.18241	0.21816	0.24981	0.26383	0.29519	0.3172
503	0.03326	0.01126	0.01086	0.01082	0.01083	0.01158	0.01092	0.01223	0.01368	0.01925	0.05465	0.1002	0.13265	0.18036	0.21572	0.24731	0.26142	0.29265	0.31473
502.5	0.03376	0.01177	0.0114	0.01115	0.0112	0.01197	0.01138	0.01262	0.01407	0.01976	0.05454	0.09944	0.1312	0.17825	0.21345	0.24477	0.25869	0.29002	0.31243
502	0.03447	0.01235	0.01182	0.0116	0.01159	0.01244	0.01183	0.0131	0.01449	0.01989	0.05442	0.09859	0.12998	0.17628	0.211	0.242	0.25592	0.28766	0.31001
501.5	0.03506	0.01279	0.01223	0.01208	0.0122	0.01291	0.01219	0.01356	0.01488	0.02031	0.05425	0.09766	0.1289	0.1744	0.20857	0.23922	0.25342	0.28517	0.30764
501	0.03562	0.01328	0.01248	0.01258	0.01267	0.01341	0.01271	0.01403	0.01542	0.02105	0.0542	0.09695	0.12757	0.17244	0.20634	0.23663	0.25094	0.28248	0.3051
500.5	0.03625	0.01395	0.01313	0.0132	0.01315	0.01391	0.01334	0.01464	0.01585	0.02133	0.05408	0.0962	0.12631	0.17041	0.20393	0.23401	0.24841	0.27986	0.3028
500	0.03681	0.01449	0.01385	0.01385	0.01376	0.01451	0.014	0.01506	0.01642	0.02153	0.0539	0.0952	0.12499	0.16851	0.20138	0.23121	0.24571	0.27727	0.30041
499.5	0.03754	0.01499	0.01432	0.01455	0.01447	0.01509	0.01451	0.01551	0.01716	0.02183	0.05365	0.09447	0.12372	0.16673	0.19899	0.22862	0.24293	0.27474	0.29782
499	0.03841	0.01561	0.01487	0.01524	0.015	0.01565	0.01503	0.01629	0.01776	0.02222	0.05357	0.09371	0.1225	0.165	0.19654	0.22611	0.24013	0.27206	0.29536
498.5	0.0391	0.01623	0.01551	0.01579	0.01555	0.01621	0.01571	0.01681	0.0183	0.023	0.05358	0.09308	0.12121	0.16302	0.19433	0.22348	0.23759	0.26954	0.29282
498	0.03962	0.01673	0.01614	0.01634	0.01622	0.0169	0.01642	0.01746	0.01892	0.02366	0.05358	0.09257	0.12011	0.16112	0.19221	0.2209	0.23512	0.26704	0.29032
497.5	0.04024	0.01732	0.01688	0.01704	0.01696	0.01776	0.01712	0.01831	0.01942	0.02412	0.05377	0.09189	0.11901	0.15934	0.18993	0.21854	0.23259	0.26459	0.2878
497	0.04105	0.01817	0.0177	0.01764	0.01767	0.0184	0.0177	0.01893	0.02007	0.02461	0.05385	0.09129	0.118	0.15751	0.18748	0.21607	0.22998	0.26214	0.28537
496.5	0.0417	0.01883	0.01841	0.01832	0.0182	0.01898	0.01832	0.01947	0.02071	0.02532	0.05375	0.0907	0.11701	0.15571	0.1852	0.21349	0.22738	0.25959	0.28275
496	0.04233	0.01952	0.01912	0.01911	0.01896	0.01976	0.01892	0.02014	0.02121	0.02591	0.05372	0.08997	0.11574	0.154	0.1831	0.21096	0.22491	0.25722	0.28017
495.5	0.04316	0.02025	0.0198	0.01973	0.01977	0.0205	0.01965	0.0209	0.02192	0.02638	0.05382	0.0893	0.11461	0.15223	0.18086	0.20835	0.22239	0.25442	0.27768
495	0.04403	0.02094	0.02058	0.02048	0.02046	0.02134	0.02054	0.02163	0.02283	0.02719	0.05389	0.08894	0.11358	0.15058	0.17868	0.20577	0.21999	0.2517	0.2751
494.5	0.0448	0.02184	0.02136	0.02126	0.02135	0.02225	0.02113	0.02254	0.02354	0.02782	0.05403	0.08835	0.11248	0.14902	0.17649	0.2034	0.21752	0.24911	0.27262
494	0.04563	0.02282	0.02208	0.02202	0.02214	0.0231	0.02201	0.02345	0.02426	0.02847	0.05427	0.08771	0.11167	0.14739	0.17436	0.20093	0.21497	0.24648	0.27021
493.5	0.04646	0.02368	0.02302	0.02302	0.02285	0.02386	0.02297	0.02417	0.02514	0.02932	0.05448	0.08725	0.1107	0.14563	0.17221	0.19839	0.21229	0.24398	0.26764
493	0.04744	0.02451	0.02386	0.02397	0.0239	0.02468	0.02382	0.02513	0.02615	0.03001	0.05471	0.08668	0.10965	0.14382	0.17008	0.1959	0.20954	0.24144	0.26498
492.5	0.04834	0.02535	0.0246	0.02485	0.02497	0.0257	0.02483	0.02614	0.02698	0.03067	0.05493	0.08637	0.10867	0.14212	0.16787	0.19349	0.20705	0.23886	0.26244
492	0.04917	0.02622	0.02564	0.02579	0.02597	0.02657	0.02574	0.02691	0.02788	0.03159	0.05507	0.08606	0.10771	0.14051	0.16558	0.19124	0.20469	0.23633	0.25981
491.5	0.05007	0.02739	0.02683	0.0269	0.02693	0.0274	0.02667	0.02785	0.02875	0.03241	0.05524	0.0856	0.10694	0.139	0.16359	0.18888	0.20221	0.23374	0.25717
491	0.05106	0.02835	0.02773	0.02804	0.02795	0.02856	0.02768	0.02876	0.02969	0.03327	0.05561	0.08519	0.10612	0.13752	0.16168	0.18642	0.19983	0.23102	0.25461
490.5	0.052	0.02938	0.02874	0.02887	0.02884	0.02968	0.02858	0.02976	0.03067	0.03441	0.05608	0.08493	0.10535	0.13589	0.15963	0.18394	0.19755	0.22859	0.25188
490	0.05302	0.03057	0.02976	0.0297	0.02996	0.03076	0.02958	0.03088	0.03166	0.03536	0.05647	0.08447	0.10454	0.13432	0.15758	0.18169	0.19509	0.22622	0.24932
489.5	0.05401	0.03153	0.03089	0.03097	0.03119	0.03177	0.03067	0.03188	0.03287	0.03617	0.05694	0.08407	0.10366	0.13299	0.15555	0.17944	0.19266	0.22355	0.24681
489	0.05502	0.03255	0.0322	0.03228	0.03215	0.03285	0.0321	0.03283	0.0339	0.03722	0.05741	0.08384	0.10301	0.13163	0.15354	0.17703	0.19015	0.22098	0.24424
488.5	0.0562	0.03373	0.03328	0.03342	0.03326	0.0343	0.03343	0.03411	0.03483	0.03836	0.05775	0.08367	0.10203	0.13009	0.15158	0.17466	0.1878	0.21843	0.24179
488	0.05729	0.03498	0.03427	0.03457	0.03476	0.03543	0.03429	0.0353	0.03613	0.03941	0.05808	0.08368	0.10129	0.12871	0.14969	0.17247	0.18554	0.21579	0.23914
487.5	0.05833	0.03627	0.03568	0.03583	0.03606	0.03661	0.03524	0.03641	0.03735	0.04054	0.05864	0.08363	0.1009	0.12752	0.14774	0.17033	0.1833	0.21345	0.23655
487	0.05942	0.03754	0.03713	0.03701	0.03719	0.038	0.03656	0.03772	0.03843	0.04171	0.0593	0.0834	0.10014	0.12614	0.14581	0.16811	0.18099	0.21109	0.23399
486.5	0.06055	0.03879	0.03839	0.03826	0.0385	0.03917	0.03788	0.03889	0.03965	0.04284	0.05987	0.08327	0.09936	0.12467	0.144	0.16576	0.17863	0.20868	0.23131
486	0.06174	0.04007	0.03964	0.03968	0.03999	0.04057	0.03924	0.04007	0.04101	0.04399	0.06054	0.08315	0.09867	0.12335	0.14213	0.16342	0.17626	0.20618	0.22871
485.5	0.06288	0.04145	0.04097	0.04098	0.04126	0.04196	0.04077	0.04153	0.04231	0.04514	0.06103	0.08311	0.098	0.12215	0.14024	0.16143	0.17393	0.20362	0.22638
485	0.06417	0.04284	0.04238	0.04239	0.04258	0.04318	0.04196	0.043	0.04368	0.04633	0.06151	0.08313	0.09767	0.12099	0.13839	0.15931	0.17167	0.20125	0.22401
484.5	0.06546	0.0442	0.04383	0.04391	0.04407	0.04462	0.04315	0.04435	0.04519	0.04776	0.06233	0.08324	0.09725	0.11976	0.13672	0.15712	0.16953	0.1988	0.22127
484	0.06678	0.04575	0.04541	0.04538	0.04555	0.04612	0.0447	0.04567	0.04669	0.04937	0.06322	0.08336	0.09672	0.11846	0.13491	0.15506	0.16729	0.19617	0.21886
483.5	0.06805	0.04736	0.04688	0.04692	0.04706	0.04764	0.04627	0.04702	0.04809	0.0506	0.06405	0.08343	0.09633	0.11728	0.1332	0.15303	0.16506	0.1939	0.21637
483	0.06941	0.04899	0.04836	0.04852	0.04854	0.04911	0.04774	0.04858	0.04934	0.05189	0.06476	0.08356	0.09595	0.11621	0.13155	0.15099	0.16294	0.19184	0.2136
482.5	0.07074	0.05044	0.04985	0.05003	0.05014	0.05069	0.04924	0.0502	0.05084	0.05361	0.0657	0.08355	0.09552	0.11524	0.12983	0.14894	0.16087	0.18949	0.21092
482	0.0719	0.05185	0.05152	0.05165	0.05177	0.05219	0.05081	0.05178	0.05251	0.05515	0.06663	0.08373	0.09525	0.11407	0.12825	0.14695	0.15867	0.18677	0.20847
481.5	0.0734	0.05345	0.05319	0.05322	0.05341	0.05374	0.05244	0.05343	0.05409	0.05648	0.06743	0.08401	0.09495	0.11293	0.12658	0.14497	0.1564	0.18435	0.20608
481	0.07506	0.05503	0.05468	0.05484	0.0551	0.0555	0.05418	0.0551	0.05556	0.05796	0.06829	0.08415	0.09468	0.11189	0.12497	0.14312	0.15435	0.1821	0.20381
480.5	0.07638	0.05675	0.05641	0.05664	0.05684	0.05725	0.05575	0.05671	0.05732	0.05949	0.069	0.08446	0.09448	0.11081	0.12343	0.14119	0.1525	0.17979	0.20138
480	0.07774	0.05859	0.0581	0.05818	0.05864	0.05914	0.05741	0.05853	0.05905	0.06113	0.06998	0.08475	0.09412	0.10996	0.12187	0.13937	0.15052	0.17758	0.19897
479.5	0.07931	0.0603	0.05975	0.0599	0.06042	0.06092	0.05906	0.06025	0.06067	0.06285	0.07114	0.08512	0.09388	0.10916	0.12035	0.13763	0.14837	0.17549	0.19662
479	0.08086	0.06198	0.06166	0.06185	0.06219	0.06252	0.06079	0.06204	0.06242	0.06444	0.07223	0.0855	0.09364	0.10835	0.11887	0.13574	0.14624	0.17319	0.19423
478.5	0.08251	0.06386	0.0636	0.06367	0.06388	0.06452	0.06268	0.06392	0.06403	0.06594	0.07338	0.08584	0.0934	0.10737	0.1174	0.13383	0.14432	0.17097	0.19183
478	0.08403	0.06581	0.06543	0.06556	0.0657	0.06653	0.06442	0.06567	0.06574	0.06771	0.07447	0.08634	0.09338	0.10646	0.11592	0.13204	0.14247	0.16878	0.18932
477.5	0.08554	0.06764	0.0673	0.06757	0.06774	0.06824	0.06627	0.06742	0.06771	0.06967	0.07555	0.08696	0.09338	0.10572	0.11452	0.13032	0.14071	0.16649	0.18686
477	0.08728	0.06958	0.06928	0.06957	0.06975	0.07022	0.06819	0.06937	0.06962	0.07144	0.07668	0.08731	0.09339	0.10486	0.11307	0.12846	0.1387	0.16443	0.18442
476.5	0.08899	0.07159	0.07128	0.07148	0.07159	0.07218	0.07007	0.07137	0.0715	0.07339	0.07791	0.08768	0.09332	0.10397	0.11156	0.12658	0.1367	0.16226	0.1821
476	0.09064	0.07353	0.07339	0.07344	0.07358	0.07421	0.07199	0.07324	0.07346	0.07533	0.07913	0.08835	0.09329	0.10314	0.11032	0.12485	0.13495	0.16002	0.17981
475.5	0.0923	0.07561	0.07542	0.07549	0.0758	0.07629	0.07416	0.07528	0.07544	0.07718	0.08027	0.08896	0.0934	0.10251	0.10904	0.12313	0.13308	0.15792	0.17758
475	0.09404	0.07781	0.0774	0.07763	0.07792	0.07817	0.07638	0.07744	0.07738	0.07916	0.08165	0.08947	0.09336	0.10191	0.10769	0.12147	0.131	0.15569	0.17525
474.5	0.09586	0.07987	0.07946	0.07976	0.08005	0.08036	0.07832	0.07964	0.07949	0.08109	0.08309	0.09013	0.09349	0.10128	0.10648	0.11991	0.12912	0.15358	0.17297
474	0.09779	0.08179	0.08173	0.08185	0.08227	0.08258	0.08036	0.08147	0.08158	0.08307	0.08444	0.0909	0.09366	0.10059	0.10526	0.11839	0.12744	0.1516	0.17065
473.5	0.09962	0.08402	0.08392	0.08401	0.08454	0.08481	0.08264	0.08347	0.08372	0.08519	0.08572	0.09163	0.09366	0.09992	0.10389	0.11684	0.12572	0.1495	0.16857
473	0.10129	0.08617	0.08604	0.08615	0.08661	0.0869	0.08481	0.08576	0.08604	0.08716	0.08713	0.09237	0.09375	0.09941	0.10251	0.1153	0.12396	0.14746	0.16653
472.5	0.10321	0.08821	0.08816	0.08841	0.08879	0.089	0.08677	0.08802	0.08816	0.08908	0.08861	0.09284	0.09406	0.09892	0.10146	0.11376	0.12229	0.14557	0.16414
472	0.10505	0.09045	0.09047	0.09067	0.09108	0.09127	0.08869	0.09018	0.09016	0.09119	0.08995	0.09348	0.09421	0.09836	0.10038	0.11219	0.12058	0.14357	0.16202
471.5	0.10676	0.09274	0.0928	0.09285	0.09339	0.0936	0.09102	0.09224	0.09222	0.09333	0.09161	0.09432	0.09437	0.09805	0.09919	0.1107	0.11898	0.1415	0.15968
471	0.10874	0.09495	0.09498	0.09501	0.09569	0.09591	0.0935	0.09447	0.09444	0.09552	0.09332	0.09511	0.09458	0.09752	0.09803	0.1092	0.11742	0.13971	0.15738
470.5	0.11057	0.09716	0.09722	0.0973	0.09792	0.09811	0.09565	0.0968	0.09667	0.09784	0.09474	0.09587	0.09497	0.0969	0.09711	0.1077	0.11565	0.13778	0.15543
470	0.11252	0.0994	0.09945	0.09976	0.10013	0.10036	0.09783	0.09899	0.09888	0.10006	0.0961	0.09682	0.09542	0.0965	0.09619	0.10631	0.11404	0.13569	0.15345
469.5	0.11472	0.10192	0.10169	0.1021	0.10262	0.10276	0.10019	0.10135	0.10131	0.10207	0.09776	0.09778	0.09559	0.09607	0.095	0.10487	0.11244	0.13369	0.15133
469	0.1167	0.10436	0.10413	0.10437	0.1051	0.1053	0.10239	0.10373	0.10375	0.10426	0.09951	0.09864	0.09593	0.09548	0.09405	0.10348	0.11091	0.13184	0.14923
468.5	0.1188	0.10651	0.10657	0.10694	0.10745	0.10776	0.10468	0.10607	0.1061	0.1066	0.10105	0.09974	0.09637	0.09499	0.09301	0.10217	0.10953	0.1303	0.14714
468	0.12067	0.10897	0.10909	0.10939	0.10983	0.11018	0.10716	0.10851	0.10839	0.10889	0.10251	0.10079	0.09673	0.09486	0.09182	0.10067	0.10822	0.12842	0.14512
467.5	0.1226	0.11163	0.11158	0.11164	0.11226	0.11252	0.10965	0.11088	0.11058	0.11122	0.10409	0.10153	0.09727	0.09474	0.09082	0.09926	0.1066	0.12659	0.14302
467	0.12455	0.11409	0.11403	0.1142	0.11473	0.11486	0.11201	0.11318	0.113	0.11359	0.10589	0.10234	0.09762	0.0944	0.08991	0.09811	0.10495	0.12486	0.14104
466.5	0.12658	0.11635	0.1164	0.11685	0.11725	0.11746	0.11426	0.11556	0.11552	0.11599	0.10742	0.10341	0.09788	0.09399	0.08914	0.09691	0.10354	0.12291	0.13925
466	0.12879	0.11884	0.11883	0.11956	0.11974	0.12003	0.11668	0.11815	0.11784	0.11832	0.10906	0.10458	0.09821	0.09368	0.08828	0.09558	0.10214	0.1212	0.13721
465.5	0.13083	0.12133	0.12143	0.12208	0.12232	0.12246	0.11917	0.12078	0.12022	0.12058	0.11104	0.10548	0.0988	0.09345	0.0873	0.09437	0.10062	0.11954	0.13521
465	0.1328	0.12383	0.12397	0.1244	0.12485	0.12495	0.12162	0.12331	0.1226	0.12297	0.11281	0.10642	0.09952	0.0932	0.08636	0.09306	0.09917	0.11769	0.13319
464.5	0.13491	0.1265	0.1266	0.12685	0.1274	0.12751	0.12426	0.12565	0.12503	0.12551	0.11442	0.1075	0.10011	0.09289	0.08549	0.09174	0.09783	0.11609	0.13132
464	0.13707	0.12901	0.12923	0.12932	0.13006	0.12988	0.12684	0.12797	0.12743	0.12786	0.11613	0.10866	0.10059	0.09272	0.08476	0.09072	0.09645	0.11446	0.12949
463.5	0.13928	0.13151	0.13166	0.13186	0.13254	0.13244	0.12919	0.1304	0.13	0.1302	0.11794	0.10988	0.10109	0.09256	0.08396	0.08957	0.09509	0.11271	0.12768
463	0.14138	0.13408	0.13411	0.13448	0.13499	0.1352	0.13172	0.13294	0.13252	0.13258	0.1197	0.111	0.10158	0.09231	0.08307	0.08838	0.09389	0.11124	0.12607
462.5	0.14347	0.13654	0.13667	0.13682	0.13754	0.13772	0.13426	0.13549	0.13491	0.13499	0.12164	0.11201	0.10228	0.09221	0.08224	0.08736	0.09246	0.10951	0.12406
462	0.14557	0.1391	0.13926	0.13939	0.14016	0.14025	0.13663	0.13796	0.13735	0.1375	0.12352	0.11312	0.10281	0.09213	0.08148	0.08639	0.09112	0.10783	0.12195
461.5	0.14766	0.14173	0.14188	0.14219	0.14271	0.14275	0.13907	0.14041	0.13986	0.13985	0.12519	0.11441	0.10325	0.09198	0.08082	0.08522	0.09003	0.10634	0.1204
461	0.14975	0.14406	0.14422	0.14469	0.14518	0.14522	0.14146	0.14292	0.14231	0.1422	0.12692	0.11558	0.10376	0.09173	0.08009	0.08396	0.08867	0.1049	0.11876
460.5	0.15194	0.14638	0.14664	0.14704	0.14767	0.14773	0.14397	0.14542	0.14476	0.14465	0.12863	0.11662	0.10432	0.09152	0.07933	0.08291	0.08729	0.10328	0.11708
460	0.1541	0.14886	0.14931	0.14951	0.15025	0.15027	0.14651	0.14789	0.14717	0.14701	0.13037	0.11775	0.10516	0.09155	0.07864	0.08201	0.08594	0.10163	0.11527
459.5	0.15603	0.15141	0.15184	0.15214	0.15278	0.15279	0.14892	0.1503	0.14951	0.14949	0.13209	0.11889	0.10584	0.09164	0.07795	0.08091	0.08467	0.10013	0.11346
459	0.15814	0.15402	0.15437	0.1547	0.15537	0.15527	0.15147	0.15279	0.15199	0.15191	0.13394	0.12005	0.10634	0.0915	0.0772	0.07982	0.08376	0.09868	0.1118
458.5	0.16031	0.15655	0.15696	0.1573	0.15812	0.15798	0.15403	0.15538	0.15457	0.15399	0.13573	0.12127	0.10682	0.09132	0.07644	0.07897	0.08262	0.09735	0.11005
458	0.16231	0.15914	0.15938	0.1599	0.1607	0.16061	0.15624	0.15776	0.15705	0.15638	0.13751	0.12241	0.10754	0.09138	0.07594	0.078	0.08155	0.09592	0.10837
457.5	0.16432	0.1615	0.16182	0.16245	0.16314	0.16288	0.15868	0.16007	0.15925	0.15883	0.13927	0.12326	0.10829	0.09137	0.07547	0.07696	0.08055	0.09447	0.10672
457	0.16643	0.16373	0.16421	0.1649	0.16547	0.16534	0.16117	0.16241	0.16159	0.16117	0.14088	0.12451	0.10878	0.09125	0.07489	0.07608	0.07934	0.09303	0.10512
456.5	0.16842	0.16626	0.16673	0.16739	0.1678	0.16777	0.16336	0.16471	0.16401	0.16348	0.14262	0.12578	0.10929	0.09113	0.07425	0.07532	0.07822	0.09167	0.10369
456	0.17034	0.16868	0.16923	0.16981	0.17035	0.17016	0.16578	0.1671	0.16636	0.16593	0.1444	0.12665	0.11003	0.09115	0.07355	0.07449	0.07726	0.09055	0.10228
455.5	0.17228	0.17105	0.17155	0.17207	0.17283	0.17257	0.16821	0.16966	0.16867	0.16806	0.14608	0.12776	0.1107	0.09113	0.07307	0.07353	0.0761	0.08914	0.10072
455	0.17432	0.17348	0.17387	0.17441	0.1751	0.17472	0.17046	0.1721	0.17086	0.17012	0.14785	0.129	0.11124	0.09114	0.07245	0.07274	0.07503	0.08787	0.09918
454.5	0.17618	0.17559	0.17623	0.17681	0.17735	0.17718	0.17286	0.17441	0.17322	0.17253	0.14956	0.13022	0.11181	0.0912	0.07181	0.072	0.07412	0.08671	0.09761
454	0.17797	0.17773	0.17859	0.17919	0.17971	0.17961	0.17515	0.1767	0.17569	0.17483	0.15109	0.13118	0.11255	0.09123	0.07128	0.07107	0.07321	0.08549	0.09603
453.5	0.17996	0.18029	0.18101	0.18155	0.18207	0.18178	0.17733	0.17913	0.17708	0.17689	0.15274	0.13214	0.11322	0.09122	0.07079	0.07026	0.07238	0.08408	0.0948
453	0.1819	0.18263	0.18312	0.18387	0.18434	0.18431	0.17956	0.18127	0.1792	0.17905	0.15438	0.1332	0.1139	0.09112	0.07022	0.06949	0.07132	0.08282	0.0934
452.5	0.18379	0.18462	0.18528	0.18608	0.18673	0.18662	0.18176	0.18312	0.18232	0.18131	0.156	0.13418	0.11458	0.09115	0.06978	0.06862	0.07028	0.08158	0.09195
452	0.18559	0.18686	0.18751	0.18823	0.18905	0.18866	0.18396	0.18538	0.18457	0.18344	0.15778	0.13539	0.1152	0.09126	0.0693	0.06787	0.06951	0.08033	0.09048
451.5	0.18734	0.18918	0.18989	0.19044	0.19111	0.19078	0.18609	0.18761	0.18653	0.1854	0.15938	0.13649	0.11571	0.09144	0.06889	0.06709	0.06846	0.07905	0.08914
451	0.1891	0.19147	0.192	0.19255	0.19322	0.19312	0.18818	0.18972	0.18868	0.18736	0.16082	0.13733	0.11617	0.09133	0.06845	0.06632	0.0675	0.07794	0.08783
450.5	0.19091	0.19348	0.19398	0.19465	0.1954	0.19513	0.1902	0.19161	0.19073	0.18928	0.16228	0.13819	0.11675	0.09141	0.06792	0.06574	0.06668	0.07688	0.08627
450	0.19261	0.19583	0.19638	0.197	0.19762	0.19747	0.19246	0.19396	0.19264	0.19146	0.16385	0.13954	0.11751	0.09149	0.06741	0.06477	0.06585	0.07564	0.08498
449.5	0.19426	0.19776	0.19824	0.19896	0.19953	0.19943	0.19437	0.19593	0.19469	0.19339	0.16523	0.14037	0.11793	0.09155	0.06686	0.06404	0.0649	0.07452	0.0837
449	0.196	0.1997	0.20023	0.20095	0.20161	0.20141	0.19619	0.19793	0.19666	0.19548	0.16684	0.14134	0.11853	0.09169	0.06658	0.06342	0.06392	0.07346	0.08237
448.5	0.19761	0.20171	0.2025	0.20318	0.20376	0.20349	0.19813	0.1999	0.19874	0.19752	0.16818	0.14241	0.11914	0.09157	0.06638	0.06283	0.06319	0.07248	0.08113
448	0.19917	0.20371	0.2045	0.20511	0.20571	0.20544	0.20013	0.20176	0.20069	0.1993	0.16939	0.14332	0.1196	0.09161	0.06591	0.06225	0.06249	0.0713	0.08007
447.5	0.20056	0.20545	0.20634	0.20699	0.20774	0.20727	0.20209	0.20342	0.20236	0.20108	0.17087	0.14428	0.12016	0.09168	0.06541	0.06151	0.06163	0.07015	0.07872
447	0.20201	0.20743	0.20813	0.20892	0.20961	0.20901	0.20379	0.20529	0.20422	0.20281	0.17232	0.14508	0.12057	0.09173	0.06489	0.0607	0.06087	0.06916	0.07738
446.5	0.20364	0.20928	0.20997	0.21069	0.21137	0.21083	0.20556	0.2072	0.20603	0.20439	0.17363	0.1459	0.12108	0.09174	0.06453	0.06014	0.06008	0.06832	0.07622
446	0.20498	0.21084	0.21173	0.21252	0.21312	0.21271	0.20737	0.20904	0.20782	0.20609	0.17479	0.14695	0.12175	0.09183	0.06418	0.05959	0.05929	0.06722	0.07512
445.5	0.20631	0.21264	0.21346	0.21406	0.21466	0.21458	0.20888	0.21088	0.20943	0.20772	0.17597	0.14773	0.12235	0.09196	0.0637	0.05902	0.05863	0.06606	0.07407
445	0.20775	0.21446	0.21515	0.21552	0.21646	0.2163	0.21062	0.21235	0.21082	0.20925	0.17728	0.14838	0.12288	0.09213	0.06351	0.05842	0.05785	0.06524	0.07304
444.5	0.20912	0.21617	0.21664	0.21735	0.21843	0.21791	0.21228	0.21395	0.21254	0.21088	0.17854	0.14918	0.12309	0.09202	0.06317	0.05793	0.05711	0.06436	0.07192
444	0.21048	0.21769	0.21837	0.21909	0.21999	0.21957	0.21366	0.21549	0.21424	0.21233	0.17958	0.14983	0.12344	0.09184	0.06263	0.05724	0.05647	0.06342	0.07075
443.5	0.21172	0.21918	0.21995	0.22074	0.22132	0.22114	0.21549	0.217	0.21573	0.21388	0.18063	0.15072	0.12394	0.09195	0.06229	0.05654	0.05576	0.06247	0.06974
443	0.21292	0.22071	0.22139	0.22226	0.22283	0.22254	0.21689	0.21868	0.21709	0.21545	0.18199	0.15151	0.12429	0.09193	0.06202	0.0562	0.05513	0.06164	0.0689
442.5	0.21389	0.22213	0.22286	0.22374	0.22431	0.22404	0.21813	0.22016	0.21866	0.21685	0.18304	0.15197	0.12482	0.09198	0.06171	0.05571	0.05446	0.06089	0.06771
442	0.21485	0.22361	0.22432	0.22522	0.22575	0.22563	0.21976	0.22156	0.2202	0.21824	0.18395	0.15261	0.12527	0.09195	0.0614	0.0551	0.05394	0.05996	0.06649
441.5	0.21603	0.22498	0.22569	0.2266	0.22722	0.22702	0.22113	0.22304	0.22135	0.21955	0.18481	0.15342	0.1256	0.09191	0.06115	0.0546	0.05332	0.05911	0.06559
441	0.21713	0.22623	0.2271	0.2277	0.22879	0.22833	0.22229	0.22422	0.22269	0.22072	0.1856	0.15415	0.12596	0.09189	0.06072	0.05406	0.0525	0.05837	0.0647
440.5	0.21826	0.22745	0.22851	0.22891	0.22964	0.22946	0.22341	0.22536	0.22404	0.22183	0.18658	0.15488	0.1264	0.09169	0.0603	0.05337	0.05193	0.05748	0.06372
440	0.21926	0.22857	0.2296	0.23011	0.23073	0.23054	0.22465	0.22657	0.22505	0.22307	0.18769	0.15533	0.12684	0.09167	0.06	0.05293	0.05132	0.0567	0.06276
439.5	0.22004	0.22943	0.23051	0.23115	0.23231	0.23183	0.22569	0.22775	0.22623	0.22427	0.1884	0.15572	0.12712	0.09165	0.05978	0.05254	0.05063	0.05584	0.06174
439	0.22092	0.23062	0.23163	0.23257	0.23341	0.23307	0.22692	0.22893	0.22731	0.22534	0.18923	0.15637	0.1273	0.0918	0.05955	0.05202	0.05007	0.05487	0.06078
438.5	0.22175	0.23233	0.23294	0.23385	0.23454	0.234	0.228	0.2299	0.22818	0.22623	0.19002	0.15693	0.12752	0.09196	0.05916	0.05157	0.04952	0.05412	0.05996
438	0.22252	0.23325	0.23403	0.23483	0.23552	0.23504	0.22884	0.23088	0.22924	0.2273	0.19062	0.15749	0.12772	0.09189	0.05874	0.05105	0.04895	0.05351	0.05902
437.5	0.22322	0.23394	0.23496	0.23587	0.23641	0.23624	0.22991	0.23176	0.23026	0.22832	0.19142	0.15787	0.12785	0.09182	0.05848	0.05054	0.04848	0.05292	0.05822
437	0.22403	0.2348	0.23585	0.23655	0.2376	0.23694	0.23094	0.23256	0.23113	0.22913	0.19208	0.15809	0.12795	0.09174	0.05839	0.05017	0.04801	0.05224	0.0573
436.5	0.22462	0.23559	0.23655	0.23732	0.23862	0.23784	0.23188	0.23354	0.23211	0.22999	0.19265	0.15841	0.12824	0.0916	0.05806	0.0498	0.04759	0.05147	0.05617
436	0.22514	0.23645	0.23738	0.2383	0.2393	0.23891	0.23266	0.23455	0.23285	0.23058	0.1933	0.15873	0.12848	0.09134	0.05755	0.04944	0.04702	0.05078	0.05563
435.5	0.22553	0.23721	0.2381	0.23903	0.2399	0.23952	0.23338	0.23522	0.23356	0.23127	0.19381	0.15935	0.12854	0.09112	0.05733	0.04891	0.04636	0.05029	0.05511
435	0.2259	0.23801	0.23875	0.2395	0.24062	0.24009	0.23378	0.23579	0.2341	0.23207	0.1943	0.15959	0.12865	0.09114	0.05711	0.04841	0.04598	0.04958	0.05412
434.5	0.22656	0.23866	0.23969	0.23994	0.24134	0.24077	0.23431	0.23628	0.23464	0.23269	0.19477	0.1595	0.12873	0.09096	0.05682	0.04803	0.04557	0.04873	0.0532
434	0.22703	0.23925	0.24046	0.24061	0.24188	0.24141	0.23509	0.23692	0.23543	0.23337	0.19503	0.1597	0.1289	0.09087	0.05658	0.04745	0.04485	0.04803	0.0524
433.5	0.22722	0.23966	0.24093	0.24134	0.24238	0.24193	0.23552	0.23746	0.23596	0.23384	0.19544	0.1599	0.12888	0.09103	0.05639	0.04716	0.0442	0.04743	0.0517
433	0.22748	0.24023	0.2414	0.24175	0.24286	0.24255	0.23595	0.23783	0.23629	0.2343	0.19558	0.15997	0.12891	0.09107	0.05606	0.04691	0.04402	0.04693	0.0512
432.5	0.22761	0.24076	0.24178	0.24226	0.24337	0.24296	0.23647	0.2383	0.23668	0.2347	0.1959	0.16024	0.12883	0.0909	0.05561	0.04653	0.04364	0.04644	0.05066
432	0.2278	0.24099	0.24196	0.24291	0.24387	0.24298	0.23683	0.23874	0.23713	0.23499	0.19608	0.16047	0.12878	0.09055	0.05542	0.04618	0.04313	0.04593	0.04991
431.5	0.22812	0.2414	0.24219	0.24322	0.24398	0.24326	0.23722	0.23913	0.23749	0.23528	0.19612	0.16035	0.12885	0.09034	0.05537	0.04597	0.04286	0.0454	0.04913
431	0.22814	0.24159	0.24238	0.24338	0.24379	0.24357	0.23738	0.23914	0.23757	0.23558	0.19662	0.16031	0.12905	0.09022	0.05489	0.04573	0.04243	0.04484	0.04836
430.5	0.22835	0.24139	0.2425	0.24345	0.2441	0.2436	0.23739	0.23926	0.23774	0.23572	0.1967	0.16025	0.12885	0.09011	0.05453	0.04535	0.04205	0.04414	0.04775
430	0.22835	0.2414	0.24287	0.24326	0.24444	0.24371	0.23749	0.23967	0.23802	0.23574	0.19649	0.16028	0.12854	0.08992	0.05429	0.04498	0.04171	0.0436	0.0473
429.5	0.22798	0.24185	0.24302	0.24342	0.24466	0.24403	0.23771	0.23963	0.23811	0.23581	0.19656	0.1603	0.12872	0.08969	0.05345	0.04451	0.04138	0.0431	0.04657
429	0.228	0.24205	0.24281	0.24373	0.24459	0.24408	0.23786	0.23944	0.23811	0.23581	0.19645	0.16026	0.12863	0.08945	0.05348	0.04409	0.04101	0.04241	0.04604
428.5	0.228	0.24204	0.24252	0.24356	0.24446	0.24402	0.23772	0.23954	0.23812	0.23578	0.19635	0.16012	0.12817	0.08924	0.05374	0.04405	0.04053	0.0419	0.04551
428	0.22785	0.24178	0.24261	0.24356	0.24454	0.24395	0.23752	0.23949	0.23793	0.23569	0.19642	0.15996	0.12814	0.08902	0.05322	0.0436	0.03995	0.04168	0.04468
427.5	0.22752	0.24163	0.24251	0.24341	0.24444	0.24363	0.23746	0.23919	0.23767	0.2356	0.19625	0.15976	0.12796	0.08878	0.05296	0.04325	0.03945	0.04121	0.04413
427	0.22718	0.24159	0.24233	0.24311	0.24421	0.24332	0.23734	0.23887	0.23755	0.23545	0.19609	0.15937	0.12778	0.08846	0.05266	0.04303	0.03933	0.04072	0.04366
426.5	0.22681	0.24122	0.24232	0.24286	0.244	0.24324	0.23719	0.23857	0.23722	0.23506	0.19578	0.15923	0.12766	0.08827	0.05245	0.04277	0.03922	0.04036	0.0432
426	0.22622	0.24103	0.24185	0.24235	0.24361	0.24302	0.23672	0.23852	0.237	0.23458	0.19541	0.15917	0.12735	0.088	0.05237	0.04256	0.03882	0.03991	0.04253
425.5	0.22565	0.24062	0.24139	0.24205	0.24316	0.24263	0.2362	0.23836	0.23674	0.23411	0.19503	0.15891	0.12702	0.08766	0.05225	0.042	0.03853	0.03938	0.04198
425	0.2253	0.24004	0.24096	0.24171	0.24269	0.24218	0.23586	0.23793	0.23622	0.23396	0.19468	0.15852	0.12675	0.08752	0.05184	0.04162	0.03845	0.03891	0.04168
424.5	0.225	0.23957	0.24035	0.24112	0.242	0.2418	0.23538	0.2373	0.23558	0.23356	0.19455	0.158	0.12643	0.08734	0.05161	0.04158	0.0381	0.03844	0.04123
424	0.22427	0.23915	0.24004	0.24055	0.24156	0.2413	0.23497	0.2368	0.2352	0.23293	0.19393	0.15765	0.12611	0.087	0.05145	0.04142	0.03756	0.03817	0.04073
423.5	0.2236	0.23856	0.2397	0.24003	0.24115	0.24055	0.23459	0.23634	0.23462	0.23237	0.19325	0.15731	0.12583	0.08685	0.05124	0.04096	0.03712	0.03782	0.04013
423	0.22307	0.23782	0.23887	0.23954	0.2405	0.24005	0.23406	0.23589	0.23384	0.23192	0.19271	0.15681	0.12519	0.08663	0.05105	0.04065	0.03709	0.03746	0.03953
422.5	0.22238	0.23698	0.23821	0.23884	0.23991	0.23935	0.23324	0.23533	0.23311	0.23137	0.19225	0.1564	0.12466	0.08621	0.05077	0.04045	0.03697	0.03719	0.03907
422	0.2217	0.23632	0.23737	0.23819	0.2391	0.23856	0.2326	0.23453	0.23242	0.23047	0.19176	0.15588	0.12427	0.08592	0.05046	0.04038	0.03672	0.03668	0.03872
421.5	0.22091	0.23571	0.23659	0.23733	0.23836	0.23776	0.23209	0.23388	0.23192	0.22966	0.19122	0.15532	0.12431	0.08559	0.0502	0.0403	0.03643	0.03635	0.03847
421	0.22001	0.23476	0.23598	0.23658	0.2377	0.23686	0.23079	0.233	0.23136	0.229	0.19059	0.15487	0.12405	0.08525	0.05004	0.03995	0.03606	0.03619	0.03796
420.5	0.21895	0.23413	0.23517	0.23587	0.23688	0.23615	0.2296	0.23199	0.2304	0.22837	0.18991	0.15423	0.12321	0.08502	0.04997	0.03974	0.0359	0.0359	0.03745
420	0.2181	0.23324	0.23413	0.23494	0.23572	0.23539	0.22909	0.23112	0.22934	0.22744	0.18929	0.15372	0.12265	0.08456	0.04985	0.03961	0.03576	0.03574	0.03731
419.5	0.21725	0.23223	0.23296	0.23375	0.2347	0.23447	0.22817	0.23023	0.22869	0.22643	0.18859	0.1531	0.122	0.08409	0.04958	0.03945	0.0355	0.03554	0.03678
419	0.21605	0.23143	0.23192	0.23268	0.23376	0.23349	0.22725	0.2292	0.22804	0.22548	0.18772	0.15246	0.12146	0.08374	0.04925	0.03907	0.03529	0.03596	0.03638
418.5	0.21487	0.2301	0.2312	0.23161	0.23274	0.23247	0.22636	0.22824	0.22686	0.22462	0.18684	0.15091	0.12089	0.08346	0.04902	0.0387	0.035	0.03558	0.03651
418	0.21398	0.22892	0.23032	0.23056	0.23187	0.23144	0.22507	0.22711	0.22585	0.22368	0.18603	0.15037	0.12029	0.08324	0.04871	0.03871	0.03472	0.03441	0.03616
417.5	0.21295	0.22804	0.22912	0.22969	0.23065	0.23033	0.22413	0.22596	0.2249	0.22263	0.18518	0.15052	0.11979	0.08277	0.04864	0.03892	0.03445	0.0341	0.03533
417	0.21202	0.2271	0.22786	0.22868	0.22951	0.22912	0.22334	0.22492	0.22354	0.22149	0.18433	0.14958	0.11953	0.08232	0.04853	0.03867	0.03445	0.03394	0.03488
416.5	0.21106	0.22609	0.2265	0.2275	0.22833	0.22785	0.22215	0.22377	0.22229	0.22043	0.18349	0.14878	0.1191	0.08195	0.04814	0.03835	0.03477	0.03364	0.03479
416	0.20971	0.22478	0.22547	0.22613	0.22693	0.22655	0.22078	0.22258	0.22123	0.21923	0.18252	0.1481	0.11841	0.08162	0.04793	0.03838	0.03453	0.03346	0.03452
415.5	0.20847	0.22323	0.22416	0.22472	0.22591	0.2254	0.21959	0.2213	0.21978	0.21775	0.1816	0.14749	0.11752	0.0813	0.04772	0.03816	0.03402	0.03329	0.03427
415	0.20722	0.22187	0.22274	0.2236	0.22477	0.22411	0.21834	0.22005	0.2185	0.21636	0.1807	0.14651	0.11683	0.08088	0.04748	0.03781	0.03392	0.03321	0.03418
414.5	0.20567	0.2206	0.22147	0.22234	0.22346	0.22261	0.21685	0.21874	0.21734	0.21529	0.17952	0.14554	0.11657	0.0805	0.04742	0.03761	0.03386	0.03305	0.03382
414	0.20425	0.21928	0.21994	0.22079	0.22212	0.22143	0.21557	0.21743	0.21607	0.21427	0.17827	0.14483	0.11588	0.08011	0.04736	0.03772	0.03343	0.0326	0.03334
413.5	0.20314	0.21789	0.21879	0.21931	0.22039	0.22003	0.21423	0.21636	0.21473	0.21263	0.17743	0.14413	0.11501	0.07975	0.0469	0.03753	0.03349	0.0324	0.03347
413	0.20183	0.21629	0.21748	0.21788	0.21882	0.21858	0.21277	0.21508	0.21341	0.21118	0.17632	0.1433	0.11467	0.07932	0.0468	0.03744	0.03338	0.03234	0.0334
412.5	0.20034	0.2148	0.21602	0.2166	0.21754	0.21719	0.2116	0.21341	0.21201	0.21005	0.17484	0.14218	0.11415	0.07901	0.04687	0.03748	0.03306	0.03213	0.03318
412	0.19883	0.21337	0.21476	0.21528	0.21602	0.21554	0.21037	0.21179	0.21053	0.20868	0.17388	0.14121	0.11323	0.0785	0.04667	0.03718	0.03313	0.03207	0.03275
411.5	0.19747	0.21209	0.21324	0.21356	0.21446	0.21408	0.2089	0.21041	0.20935	0.20724	0.17306	0.14069	0.11264	0.07782	0.04614	0.03686	0.03303	0.03196	0.03232
411	0.19601	0.21096	0.21168	0.21215	0.21299	0.21268	0.20717	0.20893	0.20772	0.20573	0.17159	0.13971	0.11189	0.07735	0.04595	0.03673	0.03288	0.03174	0.03217
410.5	0.19472	0.20944	0.2102	0.21069	0.21148	0.21123	0.20567	0.20738	0.20583	0.20419	0.17025	0.1386	0.11102	0.07711	0.046	0.03667	0.03282	0.0317	0.03202
410	0.19328	0.20746	0.20861	0.20901	0.21001	0.20977	0.20447	0.20592	0.20435	0.20292	0.16911	0.13744	0.11049	0.07651	0.04566	0.0368	0.03261	0.03143	0.03171
409.5	0.19195	0.20619	0.20729	0.20727	0.20819	0.20811	0.20283	0.20408	0.20277	0.20112	0.16781	0.13653	0.10981	0.07617	0.04547	0.03655	0.0323	0.03152	0.03185
409	0.19042	0.2048	0.20555	0.20556	0.20648	0.20657	0.20108	0.2028	0.20141	0.19949	0.16654	0.13578	0.1092	0.07566	0.04564	0.03642	0.03213	0.03154	0.03176
408.5	0.18886	0.20313	0.20343	0.20439	0.20493	0.2049	0.19959	0.2014	0.19995	0.19816	0.16545	0.13478	0.10828	0.07518	0.04565	0.03648	0.0323	0.03127	0.03142
408	0.18726	0.20131	0.20176	0.20294	0.20337	0.20325	0.19806	0.19967	0.19853	0.19659	0.16415	0.13398	0.10745	0.07499	0.04521	0.03676	0.03247	0.03116	0.03106
407.5	0.1855	0.1996	0.20051	0.20095	0.20183	0.20159	0.19622	0.19801	0.19681	0.19476	0.16271	0.13298	0.10683	0.07472	0.04505	0.03673	0.03246	0.03106	0.03124
407	0.18381	0.19792	0.19887	0.19918	0.20015	0.19975	0.1946	0.1964	0.19492	0.19312	0.16177	0.1318	0.10595	0.07398	0.04493	0.03638	0.03238	0.0309	0.03147
406.5	0.18239	0.19625	0.19705	0.19744	0.19833	0.19796	0.19298	0.19493	0.19343	0.19153	0.16037	0.13089	0.10527	0.07347	0.04466	0.03629	0.03226	0.03091	0.03126
406	0.18098	0.19457	0.19553	0.19565	0.19681	0.19634	0.19105	0.19331	0.19186	0.19009	0.15893	0.12999	0.10456	0.07327	0.04465	0.03631	0.03215	0.03104	0.03119
405.5	0.17924	0.1929	0.19372	0.1939	0.19513	0.19462	0.18928	0.19138	0.1901	0.18833	0.15766	0.12901	0.1038	0.07286	0.04471	0.03602	0.03221	0.03096	0.03109
405	0.17751	0.19128	0.1916	0.19203	0.19327	0.19299	0.18765	0.18945	0.18832	0.18682	0.15629	0.12778	0.10317	0.07231	0.04472	0.03604	0.03237	0.03071	0.03107
404.5	0.17604	0.18969	0.18985	0.19026	0.19151	0.19128	0.18598	0.18777	0.18662	0.18533	0.15482	0.12659	0.10214	0.07213	0.04446	0.0364	0.03276	0.03068	0.03096
404	0.17432	0.18779	0.18832	0.18849	0.18963	0.18928	0.18429	0.18628	0.1849	0.18344	0.15345	0.12573	0.1013	0.07172	0.04427	0.03646	0.03267	0.03064	0.03073
403.5	0.17268	0.18587	0.18658	0.18693	0.18771	0.18739	0.18269	0.18446	0.18336	0.18176	0.15228	0.12467	0.10067	0.07131	0.04379	0.03644	0.03249	0.03078	0.03068
403	0.17087	0.18418	0.18471	0.18532	0.18595	0.18582	0.18109	0.18267	0.18177	0.17988	0.15106	0.12336	0.09985	0.07092	0.04377	0.03639	0.03248	0.03103	0.03102
402.5	0.1691	0.1824	0.18295	0.18324	0.18409	0.18433	0.17941	0.18091	0.17957	0.17795	0.14968	0.1223	0.09905	0.0703	0.04396	0.03633	0.03245	0.03107	0.03113
402	0.16771	0.18036	0.18099	0.18141	0.18233	0.18232	0.17745	0.17904	0.17771	0.1762	0.14834	0.12131	0.09834	0.06997	0.04367	0.03616	0.03262	0.03087	0.03055
401.5	0.166	0.1785	0.17895	0.17958	0.18046	0.18013	0.17554	0.17728	0.1761	0.17462	0.14695	0.12025	0.09768	0.06969	0.04375	0.0363	0.03248	0.0309	0.03026
401	0.16434	0.17683	0.17709	0.17768	0.17854	0.17835	0.17392	0.17535	0.17461	0.17306	0.14547	0.11948	0.09703	0.06917	0.04365	0.03641	0.03262	0.03116	0.03052
400.5	0.16256	0.17543	0.1754	0.17592	0.17673	0.17662	0.17214	0.17354	0.17277	0.17107	0.1441	0.11855	0.09606	0.06878	0.0434	0.03634	0.03278	0.03118	0.03069
400	0.16082	0.17378	0.17364	0.17396	0.17482	0.17489	0.17039	0.17165	0.17099	0.16903	0.14262	0.11749	0.09507	0.06821	0.0433	0.03617	0.03265	0.03112	0.03071
399.5	0.1592	0.17171	0.17216	0.17198	0.17283	0.17314	0.16841	0.16983	0.16921	0.16719	0.14111	0.11631	0.09443	0.06781	0.04302	0.03623	0.03286	0.03117	0.03066
399	0.1573	0.16972	0.17029	0.17031	0.17104	0.17126	0.16623	0.16825	0.16718	0.16562	0.13976	0.11495	0.09378	0.06754	0.04291	0.03648	0.03316	0.0314	0.0308
398.5	0.15565	0.1674	0.16821	0.16831	0.16911	0.16942	0.16465	0.16642	0.16544	0.164	0.13842	0.11375	0.09278	0.06693	0.0431	0.0365	0.03324	0.03138	0.03092
398	0.15406	0.16551	0.16629	0.16636	0.16714	0.16745	0.1628	0.16457	0.1634	0.16222	0.1368	0.11271	0.09209	0.06662	0.04325	0.03639	0.03322	0.03129	0.03099
397.5	0.15225	0.16393	0.16444	0.16475	0.16558	0.16539	0.16091	0.1629	0.16159	0.16058	0.13547	0.11197	0.09149	0.06646	0.04322	0.03638	0.03321	0.03123	0.03102
397	0.1506	0.16212	0.16254	0.1631	0.16369	0.16365	0.15952	0.16125	0.15993	0.15887	0.13431	0.11089	0.09066	0.06584	0.04301	0.03637	0.03331	0.03119	0.03093
396.5	0.14892	0.16039	0.16042	0.16107	0.16176	0.16214	0.15784	0.15957	0.15835	0.1572	0.13287	0.10962	0.08981	0.06539	0.04294	0.0365	0.03353	0.03166	0.03101
396	0.14711	0.15866	0.15854	0.15918	0.15995	0.16028	0.15578	0.15778	0.15649	0.1553	0.13142	0.10875	0.0887	0.06544	0.04296	0.03684	0.03381	0.03184	0.03103
395.5	0.1451	0.15686	0.15684	0.15741	0.15802	0.15829	0.15401	0.15577	0.15435	0.15323	0.12987	0.10759	0.08773	0.06476	0.04284	0.03666	0.03382	0.03163	0.03116
395	0.14323	0.15501	0.15496	0.15532	0.15612	0.15658	0.15211	0.15385	0.1528	0.15141	0.12812	0.10637	0.08718	0.064	0.04243	0.03672	0.03377	0.03196	0.03154
394.5	0.14163	0.15318	0.15307	0.15346	0.15435	0.15474	0.1504	0.15177	0.15121	0.14989	0.12664	0.10516	0.08653	0.06377	0.04231	0.03707	0.03382	0.03238	0.03163
394	0.13997	0.1512	0.15132	0.1516	0.15273	0.15263	0.14868	0.14987	0.14906	0.1482	0.12563	0.10383	0.08578	0.0634	0.04273	0.037	0.03389	0.03221	0.03153
393.5	0.13825	0.14934	0.14922	0.14967	0.15082	0.15046	0.14687	0.14834	0.14713	0.14624	0.12417	0.10304	0.08496	0.06299	0.04283	0.03721	0.03432	0.03226	0.03176
393	0.13639	0.14718	0.1473	0.14779	0.14891	0.14853	0.14516	0.14626	0.14536	0.14428	0.12229	0.10214	0.084	0.06272	0.04257	0.03735	0.03453	0.03253	0.03216
392.5	0.13468	0.14516	0.14579	0.14582	0.14693	0.14685	0.14306	0.14436	0.14355	0.14233	0.12094	0.10072	0.0834	0.06269	0.04257	0.0374	0.03447	0.03271	0.03225
392	0.13317	0.14342	0.14388	0.14423	0.14473	0.14476	0.14111	0.14253	0.1414	0.14065	0.11977	0.09953	0.08304	0.06223	0.0427	0.0376	0.03459	0.03297	0.03223
391.5	0.13137	0.14144	0.14194	0.14227	0.14273	0.14293	0.13939	0.1405	0.13962	0.13891	0.11816	0.09836	0.08232	0.06165	0.04258	0.03786	0.03448	0.03337	0.03237
391	0.12941	0.13962	0.14024	0.14008	0.14097	0.1414	0.13736	0.13902	0.13845	0.13719	0.11684	0.0978	0.08124	0.0614	0.04239	0.03804	0.03449	0.03337	0.03242
390.5	0.12783	0.13797	0.13844	0.13839	0.13921	0.13949	0.13539	0.1372	0.13651	0.13547	0.11564	0.09702	0.08056	0.06098	0.0424	0.03773	0.03476	0.03335	0.03249
390	0.12643	0.13618	0.13631	0.13687	0.13725	0.1376	0.13385	0.13513	0.13447	0.13358	0.11406	0.09574	0.07998	0.06051	0.04226	0.03764	0.03506	0.03352	0.03283
389.5	0.12482	0.13448	0.13461	0.1351	0.13556	0.13587	0.13228	0.13342	0.13279	0.13206	0.11262	0.09484	0.07923	0.06022	0.04239	0.03791	0.03504	0.03347	0.03291
389	0.12296	0.13264	0.13291	0.13317	0.13395	0.13408	0.13046	0.1318	0.131	0.13005	0.11152	0.09392	0.07835	0.05994	0.0423	0.03801	0.03524	0.03366	0.03316
388.5	0.12122	0.13101	0.13109	0.13148	0.13205	0.13229	0.12847	0.13016	0.12924	0.12809	0.1103	0.09284	0.07736	0.05989	0.04204	0.03805	0.03567	0.03403	0.03338
388	0.11974	0.12929	0.12917	0.12983	0.13031	0.1307	0.12668	0.12848	0.12738	0.12659	0.10898	0.09171	0.07684	0.05962	0.04213	0.03774	0.03568	0.03404	0.03335
387.5	0.11826	0.12709	0.12747	0.12787	0.12851	0.12894	0.1254	0.12688	0.12596	0.12487	0.10756	0.09069	0.07626	0.05895	0.04213	0.03776	0.03562	0.0341	0.03356
387	0.11667	0.12535	0.12595	0.12578	0.12678	0.12707	0.12386	0.12518	0.12448	0.12316	0.10622	0.08983	0.07567	0.05852	0.04213	0.03843	0.0356	0.03452	0.0337
386.5	0.11531	0.12378	0.12404	0.12418	0.12507	0.1254	0.122	0.12353	0.12263	0.12159	0.1049	0.08902	0.07481	0.05812	0.04224	0.03863	0.03589	0.03467	0.03407
386	0.11391	0.12228	0.12229	0.12254	0.12321	0.12342	0.12042	0.12185	0.12088	0.11999	0.10364	0.08783	0.07406	0.05787	0.04219	0.03843	0.03604	0.03489	0.03425
385.5	0.11204	0.12092	0.12061	0.12079	0.12147	0.12158	0.11863	0.11988	0.1192	0.11844	0.10252	0.08675	0.07345	0.05748	0.04243	0.03855	0.03618	0.03504	0.03414
385	0.1101	0.11922	0.11877	0.11935	0.11999	0.12007	0.11689	0.11806	0.11739	0.11694	0.10103	0.08625	0.07271	0.05699	0.04238	0.03869	0.03631	0.03525	0.03458
384.5	0.10836	0.11725	0.11722	0.11791	0.1182	0.11853	0.11544	0.11663	0.1158	0.11556	0.09981	0.08541	0.07202	0.05661	0.04218	0.03874	0.0366	0.03573	0.03497
384	0.10702	0.11555	0.11586	0.11614	0.11647	0.11701	0.11358	0.11504	0.11439	0.11375	0.09881	0.08413	0.07162	0.05643	0.04191	0.03884	0.03699	0.03595	0.035
383.5	0.10559	0.11406	0.11409	0.11425	0.115	0.11549	0.11201	0.11333	0.11271	0.11205	0.09732	0.08295	0.07127	0.05628	0.04189	0.03929	0.03681	0.03577	0.03507
383	0.10398	0.11244	0.11267	0.11269	0.11322	0.11373	0.11064	0.11168	0.11106	0.11065	0.09578	0.08209	0.07062	0.05621	0.04225	0.03935	0.03694	0.03583	0.03552
382.5	0.10276	0.11054	0.11107	0.11114	0.11144	0.11216	0.10893	0.11001	0.10959	0.10869	0.09471	0.08133	0.06982	0.05598	0.04191	0.03913	0.03717	0.03614	0.03582
382	0.10143	0.10893	0.1091	0.10954	0.1099	0.11043	0.10708	0.10861	0.10802	0.10691	0.09348	0.08033	0.06906	0.05547	0.04194	0.03939	0.03732	0.03634	0.03572
381.5	0.09995	0.10749	0.10773	0.1083	0.10836	0.10858	0.10562	0.10712	0.10651	0.10551	0.09202	0.07949	0.06833	0.05509	0.04218	0.03974	0.03744	0.03641	0.03571
381	0.09864	0.10608	0.10634	0.1067	0.10687	0.10707	0.1044	0.10563	0.10513	0.10427	0.09092	0.07875	0.06778	0.05499	0.04232	0.03981	0.03759	0.03643	0.03587
380.5	0.09727	0.10465	0.10486	0.10498	0.1056	0.10585	0.10274	0.10404	0.10358	0.10305	0.08984	0.07781	0.06722	0.05478	0.04241	0.03985	0.03798	0.03679	0.03617
380	0.09578	0.10299	0.10322	0.1034	0.10406	0.10453	0.10117	0.1026	0.10227	0.10155	0.08884	0.07686	0.06664	0.05444	0.04215	0.03984	0.03827	0.03711	0.03622
379.5	0.09453	0.10138	0.10152	0.102	0.10245	0.10274	0.09977	0.10119	0.10085	0.10009	0.08771	0.07615	0.06616	0.05407	0.04215	0.03973	0.03817	0.03728	0.03642
379	0.09348	0.10018	0.09999	0.10058	0.10078	0.1012	0.09834	0.09962	0.09906	0.09859	0.08649	0.07549	0.06548	0.0536	0.04237	0.04008	0.03818	0.03736	0.03691
378.5	0.092	0.0986	0.0986	0.099	0.09922	0.09975	0.09696	0.09841	0.09777	0.09728	0.08551	0.07454	0.06486	0.05332	0.04236	0.04029	0.03857	0.03749	0.03709
378	0.09038	0.09711	0.0975	0.09767	0.09781	0.09823	0.0955	0.09715	0.09643	0.09613	0.08456	0.07363	0.06408	0.05317	0.04224	0.04031	0.03882	0.03795	0.03715
377.5	0.08897	0.09582	0.09585	0.09618	0.09648	0.09699	0.09399	0.09541	0.09492	0.09469	0.08373	0.07269	0.06335	0.05312	0.04249	0.0405	0.03898	0.03825	0.03741
377	0.08803	0.09439	0.09423	0.09453	0.09523	0.09572	0.09273	0.09393	0.09331	0.09321	0.08269	0.07171	0.06296	0.05291	0.04239	0.04056	0.039	0.03831	0.03758
376.5	0.08681	0.09286	0.09273	0.09322	0.0937	0.09424	0.09158	0.09261	0.0918	0.09176	0.08115	0.07133	0.06256	0.05256	0.04259	0.04071	0.03896	0.03852	0.03776
376	0.08525	0.09133	0.09131	0.09171	0.09231	0.0927	0.0902	0.09128	0.09069	0.09035	0.07986	0.0707	0.06206	0.05238	0.04264	0.04092	0.0392	0.03865	0.03801
375.5	0.08394	0.09016	0.09025	0.09055	0.09106	0.09149	0.08869	0.09007	0.08962	0.08909	0.07926	0.06989	0.06168	0.05221	0.04243	0.041	0.03945	0.03848	0.0382
375	0.08275	0.08896	0.08922	0.08947	0.08985	0.0902	0.08722	0.08857	0.08835	0.08784	0.07828	0.06931	0.06136	0.05207	0.04247	0.04122	0.03936	0.03881	0.0385
374.5	0.08153	0.08744	0.08786	0.08785	0.08837	0.08871	0.08597	0.08718	0.08692	0.08655	0.07695	0.06843	0.06111	0.05195	0.04256	0.04159	0.0395	0.03891	0.03888
374	0.08034	0.08629	0.08636	0.08617	0.08673	0.08768	0.08491	0.08578	0.08576	0.08535	0.076	0.06751	0.06035	0.05164	0.04297	0.04165	0.03992	0.03905	0.03919
373.5	0.07922	0.08523	0.08484	0.085	0.08547	0.08655	0.0835	0.08443	0.08451	0.08399	0.0753	0.06682	0.05943	0.05123	0.04303	0.04143	0.04011	0.03937	0.03941
373	0.07815	0.08347	0.08362	0.08393	0.08408	0.08491	0.08193	0.08349	0.08319	0.08239	0.07424	0.06642	0.05887	0.0511	0.04282	0.04151	0.03995	0.03946	0.03945
372.5	0.07697	0.08217	0.0826	0.08235	0.08286	0.08338	0.08097	0.08247	0.08184	0.08143	0.07341	0.06581	0.0582	0.05087	0.04265	0.04185	0.04025	0.03966	0.03954
372	0.07569	0.08158	0.08112	0.08108	0.0819	0.08204	0.08011	0.08131	0.08058	0.08052	0.07238	0.06469	0.05801	0.05069	0.04276	0.0418	0.04053	0.03993	0.03959
371.5	0.07475	0.08028	0.07981	0.08018	0.0807	0.08073	0.07904	0.0801	0.07948	0.07919	0.07135	0.06404	0.05781	0.05058	0.04274	0.04198	0.04071	0.04043	0.04008
371	0.0739	0.07877	0.07893	0.07908	0.07948	0.07976	0.07777	0.0787	0.07813	0.07817	0.07071	0.06364	0.05716	0.05064	0.04263	0.04241	0.04106	0.04093	0.0406
370.5	0.07287	0.07779	0.07791	0.07805	0.07845	0.07878	0.07648	0.07762	0.07676	0.07718	0.06968	0.06282	0.05672	0.05074	0.04269	0.04226	0.04099	0.04122	0.04057
370	0.07168	0.07617	0.07557	0.07619	0.0767	0.07681	0.07492	0.07607	0.07565	0.07592	0.06852	0.06184	0.05598	0.04949	0.04336	0.04224	0.0411	0.04087	0.0405
369.5	0.07048	0.07481	0.07464	0.07529	0.07534	0.07556	0.07403	0.07518	0.07465	0.07499	0.06744	0.06132	0.05565	0.04969	0.0429	0.04228	0.04119	0.04078	0.04103
369	0.06898	0.07404	0.07369	0.07382	0.07412	0.07467	0.07289	0.07408	0.07353	0.07373	0.06648	0.06101	0.05561	0.04939	0.04313	0.04262	0.04113	0.04116	0.04162
368.5	0.0684	0.07336	0.07257	0.07252	0.07289	0.07393	0.0717	0.07248	0.07245	0.07251	0.06592	0.06008	0.05506	0.04944	0.04351	0.04274	0.04169	0.04156	0.04174
368	0.06765	0.07192	0.07197	0.07153	0.07188	0.07293	0.0707	0.07128	0.07116	0.07102	0.06538	0.05937	0.05475	0.04981	0.04372	0.04266	0.04192	0.04176	0.04161
367.5	0.06674	0.07087	0.07071	0.07073	0.07099	0.07147	0.06966	0.07054	0.07027	0.07021	0.06456	0.05904	0.05424	0.04957	0.04354	0.04268	0.04161	0.04194	0.04158
367	0.06556	0.07026	0.06929	0.06983	0.07001	0.07053	0.06882	0.06974	0.06983	0.06969	0.06397	0.05846	0.05402	0.04952	0.04324	0.04314	0.0422	0.0421	0.04206
366.5	0.0645	0.06885	0.06863	0.06874	0.06876	0.06954	0.06792	0.06875	0.06871	0.06853	0.06313	0.05819	0.05398	0.04936	0.043	0.04378	0.04247	0.04273	0.04275
366	0.06383	0.06763	0.06777	0.0676	0.06782	0.0683	0.06662	0.06782	0.06728	0.06731	0.06199	0.05786	0.05335	0.0487	0.04329	0.04394	0.04261	0.04314	0.04287
365.5	0.06288	0.06669	0.06661	0.06606	0.06706	0.06709	0.06531	0.06683	0.06634	0.06631	0.06116	0.05723	0.05285	0.04862	0.04384	0.04402	0.04292	0.04314	0.04256
365	0.06181	0.06593	0.06538	0.06517	0.06614	0.06619	0.06428	0.06577	0.06548	0.06529	0.06054	0.05639	0.05258	0.04912	0.04391	0.0441	0.04303	0.04326	0.04296
364.5	0.06102	0.06484	0.0646	0.06481	0.06558	0.06554	0.06333	0.06444	0.06456	0.06502	0.06011	0.05606	0.05225	0.04911	0.0439	0.04418	0.0434	0.04342	0.04375
364	0.0605	0.06358	0.06402	0.06399	0.06462	0.06476	0.06258	0.06327	0.06348	0.06417	0.05921	0.05592	0.05221	0.04867	0.04391	0.04475	0.04369	0.04377	0.04356
363.5	0.05941	0.06296	0.063	0.06297	0.06318	0.06413	0.06153	0.06249	0.06241	0.06263	0.05839	0.05526	0.05235	0.04884	0.04401	0.04522	0.04368	0.04416	0.04361
363	0.05855	0.06189	0.06186	0.06191	0.06206	0.06321	0.06051	0.06172	0.06183	0.06181	0.05778	0.05463	0.05178	0.04882	0.04423	0.04518	0.04376	0.04429	0.04418
362.5	0.05803	0.06091	0.06092	0.06104	0.06125	0.06204	0.06016	0.06119	0.06127	0.06113	0.05707	0.05465	0.05121	0.04859	0.04451	0.04535	0.0441	0.04467	0.04448
362	0.05739	0.06057	0.06016	0.06018	0.06033	0.06118	0.05952	0.0603	0.06018	0.06027	0.05671	0.05414	0.05112	0.04879	0.04467	0.04553	0.04481	0.04514	0.04492
361.5	0.05716	0.05992	0.05929	0.05951	0.05959	0.06042	0.05856	0.0593	0.05886	0.05958	0.05625	0.05361	0.05087	0.04882	0.04486	0.04555	0.04527	0.04545	0.04527
361	0.05617	0.0588	0.05843	0.05897	0.05906	0.05995	0.05751	0.05833	0.05845	0.05906	0.05569	0.05349	0.05052	0.04866	0.04484	0.04574	0.04533	0.04556	0.04557
360.5	0.05503	0.05775	0.05789	0.05811	0.05828	0.05915	0.05642	0.05779	0.05803	0.05783	0.05519	0.05299	0.05046	0.04876	0.04488	0.04615	0.04531	0.0456	0.04615
360	0.05453	0.05723	0.05683	0.05736	0.05725	0.05779	0.05556	0.05732	0.05702	0.05683	0.05478	0.05273	0.05025	0.0487	0.04553	0.04623	0.04557	0.04586	0.04662
359.5	0.0537	0.05662	0.05587	0.05635	0.05631	0.05683	0.05509	0.05642	0.05622	0.05672	0.05459	0.05248	0.05009	0.04874	0.04585	0.04673	0.04593	0.04616	0.0467
359	0.053	0.05568	0.05534	0.05544	0.05544	0.05636	0.05451	0.05561	0.05533	0.05604	0.0539	0.05215	0.05017	0.04869	0.04608	0.04727	0.04636	0.0464	0.04682
358.5	0.05248	0.05481	0.05474	0.05499	0.0547	0.05577	0.05386	0.05476	0.05484	0.05489	0.05335	0.0518	0.05013	0.04861	0.04623	0.04737	0.04604	0.04672	0.04702
358	0.05186	0.05431	0.0542	0.05414	0.05446	0.05527	0.05332	0.05413	0.05446	0.05408	0.05306	0.05141	0.04997	0.04859	0.04643	0.04791	0.04623	0.04722	0.0468
357.5	0.05122	0.05381	0.05336	0.05291	0.05392	0.05476	0.05285	0.05325	0.05364	0.05369	0.05254	0.05102	0.04978	0.04877	0.04706	0.0481	0.04677	0.04751	0.04757
357	0.05088	0.05309	0.05271	0.05239	0.05303	0.05369	0.05197	0.05269	0.05303	0.05316	0.05193	0.05075	0.04958	0.04942	0.04715	0.04811	0.04734	0.04769	0.04839
356.5	0.05063	0.05222	0.05203	0.05201	0.05213	0.05326	0.05122	0.05218	0.05231	0.05259	0.05119	0.05073	0.04953	0.04971	0.04705	0.04828	0.048	0.04796	0.04823
356	0.04998	0.05142	0.05133	0.05115	0.05142	0.0524	0.05098	0.05161	0.05156	0.05237	0.05054	0.05053	0.04949	0.04943	0.04732	0.04845	0.04803	0.04834	0.04835
355.5	0.04903	0.05114	0.0506	0.05075	0.05126	0.05123	0.04999	0.05113	0.05099	0.05168	0.05033	0.05015	0.04943	0.0496	0.0475	0.04895	0.04786	0.04847	0.04879
355	0.04848	0.05058	0.04996	0.05034	0.05075	0.05097	0.04921	0.05045	0.05053	0.05083	0.0499	0.04955	0.04932	0.04978	0.04772	0.04932	0.04797	0.04894	0.049
354.5	0.04813	0.04999	0.04946	0.04961	0.05013	0.05063	0.04896	0.04982	0.05014	0.05042	0.04966	0.04931	0.04891	0.04986	0.04826	0.04945	0.04843	0.04939	0.04907
354	0.04763	0.04935	0.04889	0.04914	0.04958	0.05002	0.04864	0.04925	0.04946	0.04979	0.04969	0.04883	0.04906	0.04971	0.04819	0.04988	0.04904	0.04944	0.0493
353.5	0.04721	0.04853	0.04853	0.04865	0.04896	0.04934	0.04794	0.04875	0.04862	0.04948	0.04909	0.04857	0.04913	0.04947	0.04808	0.05033	0.04936	0.04963	0.04956
353	0.04681	0.04805	0.04812	0.04836	0.04855	0.0489	0.04751	0.04819	0.0481	0.04895	0.04831	0.04885	0.04913	0.0499	0.04878	0.05046	0.0494	0.04971	0.04966
352.5	0.04635	0.04775	0.04758	0.04795	0.04827	0.04837	0.04705	0.04795	0.04764	0.04803	0.0475	0.04863	0.04886	0.04996	0.04933	0.05058	0.04921	0.04935	0.04991
352	0.04592	0.04734	0.04716	0.04717	0.04765	0.04795	0.04623	0.04749	0.04732	0.04784	0.04734	0.04852	0.04855	0.04984	0.049	0.05083	0.04961	0.0495	0.05034
351.5	0.04556	0.04706	0.04661	0.04664	0.0467	0.04724	0.04572	0.04664	0.04692	0.04721	0.04765	0.04873	0.04892	0.04985	0.0487	0.05099	0.05036	0.05005	0.05037
351	0.04516	0.04677	0.04585	0.04653	0.0462	0.04672	0.0456	0.046	0.04591	0.04654	0.04739	0.04797	0.04852	0.04986	0.04912	0.05098	0.05048	0.05018	0.05047
350.5	0.04451	0.04632	0.0454	0.046	0.04621	0.04649	0.04511	0.04594	0.04564	0.04627	0.04707	0.04761	0.04794	0.0501	0.04969	0.05095	0.05041	0.05034	0.05102
350	0.04422	0.04593	0.04498	0.04541	0.04582	0.04612	0.04462	0.04565	0.04535	0.04585	0.04699	0.04804	0.04815	0.05051	0.04972	0.05117	0.05044	0.05092	0.05109
349.5	0.04442	0.04544	0.04482	0.04526	0.04518	0.04622	0.04387	0.04488	0.04491	0.0456	0.04689	0.04784	0.04841	0.05067	0.04966	0.05199	0.05067	0.05124	0.05117
349	0.04444	0.04491	0.04472	0.04472	0.04477	0.0461	0.04343	0.04429	0.04449	0.04502	0.04677	0.04767	0.04823	0.05049	0.04979	0.05189	0.05077	0.0512	0.05168
348.5	0.04385	0.04453	0.04413	0.04417	0.04423	0.04526	0.04367	0.04421	0.04415	0.04479	0.04613	0.0476	0.04815	0.05047	0.05012	0.05181	0.05102	0.05162	0.0519
348	0.0434	0.04406	0.04378	0.0439	0.04373	0.04461	0.04283	0.0439	0.04403	0.0448	0.04558	0.04743	0.04831	0.05014	0.05014	0.05203	0.05116	0.05187	0.05173
347.5	0.04307	0.0438	0.04349	0.04338	0.04377	0.04419	0.04242	0.04347	0.04361	0.04441	0.04557	0.04729	0.04776	0.05019	0.05059	0.05198	0.05099	0.05163	0.05156
347	0.04277	0.04333	0.04309	0.04308	0.04323	0.04394	0.04218	0.04319	0.04296	0.04402	0.04535	0.04678	0.04748	0.05066	0.05044	0.05209	0.05119	0.05198	0.05242
346.5	0.04293	0.04323	0.04253	0.04296	0.04257	0.04352	0.04169	0.04288	0.04265	0.04388	0.04491	0.04631	0.04775	0.05049	0.05019	0.05233	0.05129	0.05239	0.05272
346	0.04292	0.0431	0.04234	0.0424	0.04248	0.04292	0.0416	0.0426	0.04282	0.04338	0.04491	0.04633	0.04762	0.05032	0.05004	0.05272	0.05146	0.05229	0.05215
345.5	0.04231	0.04272	0.04227	0.04232	0.04221	0.04266	0.04137	0.04219	0.04264	0.04301	0.04467	0.04616	0.04733	0.05057	0.04987	0.05246	0.05121	0.05212	0.05249
345	0.04216	0.04264	0.04182	0.04224	0.04185	0.04264	0.04113	0.042	0.04211	0.04296	0.04413	0.04604	0.04731	0.05047	0.05039	0.05212	0.0512	0.05203	0.05259
344.5	0.04216	0.04214	0.04114	0.0416	0.04154	0.0421	0.04092	0.04211	0.04175	0.04264	0.04404	0.04589	0.04755	0.05003	0.05041	0.0522	0.0516	0.05162	0.05237
344	0.04156	0.04173	0.04137	0.04096	0.04137	0.04163	0.04063	0.04189	0.04159	0.04258	0.04397	0.04567	0.04723	0.04998	0.0501	0.0525	0.05204	0.05177	0.05252
343.5	0.04129	0.04147	0.04189	0.04088	0.04161	0.04217	0.04046	0.04145	0.04172	0.04243	0.04355	0.04578	0.04714	0.05023	0.05022	0.0522	0.05202	0.05256	0.05263
343	0.04122	0.04144	0.04128	0.04098	0.04141	0.04211	0.04027	0.04104	0.04178	0.04209	0.0433	0.04594	0.04691	0.04978	0.05075	0.05223	0.0512	0.05265	0.05287
342.5	0.041	0.04156	0.04072	0.04066	0.04084	0.04182	0.03999	0.04094	0.04104	0.04171	0.04328	0.04588	0.04639	0.04941	0.05012	0.0525	0.05153	0.05239	0.05265
342	0.04099	0.04111	0.04052	0.04024	0.04042	0.04126	0.03996	0.04108	0.04067	0.04156	0.04307	0.04533	0.0469	0.04996	0.04946	0.05223	0.05165	0.05234	0.05242
341.5	0.04093	0.04076	0.04031	0.03992	0.04033	0.04097	0.03965	0.04098	0.04066	0.04129	0.04277	0.04472	0.04689	0.04974	0.05004	0.05205	0.05127	0.05255	0.05292
341	0.04061	0.04054	0.04015	0.03976	0.0406	0.04106	0.03943	0.04043	0.04041	0.04122	0.04255	0.04482	0.04634	0.04904	0.05006	0.0519	0.05114	0.05245	0.05292
340.5	0.04072	0.04021	0.03997	0.03987	0.0404	0.04051	0.03923	0.04003	0.0405	0.04084	0.04234	0.04503	0.04636	0.04896	0.04916	0.05168	0.05126	0.05206	0.0527
340	0.04071	0.04018	0.03992	0.03977	0.04016	0.0406	0.03936	0.03986	0.04028	0.04154	0.04199	0.04454	0.04621	0.04997	0.04889	0.05126	0.05105	0.05241	0.05259
339.5	0.04045	0.0404	0.0397	0.03924	0.04008	0.04078	0.03953	0.03941	0.03982	0.04084	0.04177	0.04433	0.04595	0.04937	0.04853	0.05115	0.05117	0.05267	0.05304
339	0.0404	0.04005	0.03967	0.03915	0.03954	0.04039	0.03919	0.03907	0.03956	0.03998	0.04173	0.0446	0.04544	0.04919	0.04869	0.05162	0.05093	0.05207	0.05282
338.5	0.04016	0.03983	0.03942	0.03939	0.03914	0.04025	0.0387	0.03908	0.03955	0.03974	0.04164	0.04476	0.04522	0.04899	0.04908	0.05161	0.05047	0.05164	0.05299
338	0.04024	0.04	0.03896	0.03939	0.03946	0.04006	0.03866	0.03904	0.03957	0.04004	0.04179	0.04396	0.04539	0.0483	0.0489	0.05082	0.05077	0.05157	0.05288
337.5	0.04002	0.03979	0.03897	0.03911	0.03942	0.0399	0.03889	0.03914	0.03939	0.04026	0.04169	0.04378	0.04557	0.04757	0.04865	0.05064	0.05078	0.05185	0.05236
337	0.03977	0.03925	0.03905	0.03841	0.039	0.03979	0.0388	0.03895	0.03962	0.04063	0.04125	0.04405	0.04508	0.04789	0.04859	0.05101	0.05067	0.05201	0.05272
336.5	0.04041	0.03951	0.03909	0.03847	0.03919	0.03989	0.03883	0.03916	0.03939	0.04014	0.04045	0.04343	0.04508	0.04799	0.0483	0.0505	0.05033	0.05162	0.05303
336	0.04102	0.0391	0.03904	0.03911	0.03879	0.04005	0.03865	0.0398	0.03898	0.03938	0.04073	0.04356	0.04571	0.04795	0.04767	0.05021	0.04993	0.05143	0.05279
335.5	0.04024	0.03907	0.03876	0.03899	0.0382	0.03974	0.03828	0.0393	0.03923	0.03936	0.04143	0.04373	0.04549	0.04753	0.04753	0.05026	0.04949	0.05155	0.05297
335	0.03974	0.03926	0.03836	0.03916	0.03894	0.03921	0.0383	0.03886	0.03916	0.03898	0.04104	0.0434	0.04482	0.04684	0.04774	0.05004	0.04929	0.05155	0.05265
334.5	0.03989	0.039	0.03795	0.03932	0.03916	0.03939	0.03839	0.03883	0.0387	0.03898	0.04078	0.04309	0.04394	0.04679	0.0475	0.04989	0.04918	0.05109	0.05202
334	0.0403	0.03856	0.0386	0.03898	0.03906	0.03961	0.03816	0.03868	0.03849	0.0388	0.04045	0.04331	0.04328	0.04709	0.04719	0.04946	0.04906	0.05088	0.05268
333.5	0.04061	0.03823	0.03931	0.03905	0.0389	0.03944	0.03783	0.03861	0.03854	0.03895	0.04037	0.04317	0.0434	0.04683	0.04672	0.0488	0.04921	0.05113	0.05307
333	0.04048	0.03836	0.03876	0.03892	0.03816	0.03933	0.03796	0.03849	0.03879	0.03928	0.04071	0.04201	0.04327	0.04643	0.04656	0.04827	0.04886	0.0512	0.05337
332.5	0.0403	0.03838	0.03803	0.03834	0.03822	0.0395	0.03825	0.03863	0.03876	0.03937	0.04076	0.04207	0.0432	0.04624	0.04642	0.04806	0.04879	0.05082	0.05299
332	0.04028	0.03867	0.03808	0.03855	0.03837	0.0394	0.03857	0.03817	0.03882	0.03948	0.0406	0.04256	0.04343	0.04575	0.0459	0.04823	0.04872	0.05089	0.0528
331.5	0.0405	0.03882	0.03848	0.03851	0.03839	0.03921	0.03862	0.03833	0.03861	0.0392	0.04084	0.04207	0.04364	0.04544	0.04562	0.04799	0.04863	0.05104	0.05358
331	0.04031	0.03895	0.03824	0.03833	0.03821	0.03909	0.03832	0.03842	0.03797	0.03878	0.04017	0.04157	0.04357	0.04563	0.04544	0.0474	0.04849	0.05069	0.0542
330.5	0.04008	0.03825	0.03834	0.03807	0.03808	0.03892	0.03811	0.03816	0.03828	0.03817	0.03939	0.04142	0.04278	0.04535	0.0452	0.04742	0.04794	0.05097	0.05448
330	0.04003	0.03812	0.03857	0.03832	0.0381	0.03902	0.03828	0.03875	0.03867	0.03857	0.03951	0.0415	0.04183	0.04448	0.04517	0.04744	0.04733	0.05124	0.05435
329.5	0.0401	0.03865	0.03832	0.03916	0.03817	0.03923	0.03824	0.03892	0.03868	0.03934	0.0401	0.04145	0.04231	0.04419	0.04479	0.04696	0.04723	0.05157	0.05445
329	0.04027	0.03851	0.03816	0.03896	0.0383	0.03889	0.038	0.03862	0.03862	0.03978	0.04069	0.04134	0.04273	0.04465	0.04438	0.04696	0.04724	0.05149	0.05432
328.5	0.04031	0.03854	0.03823	0.03848	0.03826	0.03863	0.03819	0.03876	0.03869	0.03951	0.04027	0.04109	0.04196	0.04457	0.04378	0.04698	0.04703	0.05139	0.05429
328	0.04068	0.03889	0.03791	0.03814	0.03802	0.03898	0.03792	0.03852	0.0387	0.03868	0.04014	0.04105	0.04162	0.04358	0.04345	0.04647	0.0471	0.05115	0.05476
327.5	0.04062	0.03885	0.03798	0.0383	0.03837	0.03913	0.03753	0.03836	0.03837	0.03872	0.03997	0.04117	0.04206	0.04321	0.04361	0.04595	0.0468	0.05081	0.05522
327	0.04039	0.03911	0.03837	0.03866	0.03876	0.0391	0.03774	0.03799	0.03835	0.03917	0.03931	0.04126	0.04214	0.04361	0.04348	0.04582	0.04685	0.05102	0.05564
326.5	0.04068	0.03918	0.0382	0.03833	0.03838	0.03923	0.03779	0.03788	0.03842	0.0392	0.03957	0.04122	0.04124	0.04339	0.04268	0.04616	0.04673	0.05125	0.05611
326	0.04068	0.03891	0.038	0.03809	0.03865	0.03875	0.0375	0.03837	0.0383	0.03916	0.03944	0.04077	0.04065	0.04269	0.04241	0.04597	0.0466	0.05214	0.05673
325.5	0.0404	0.0388	0.03801	0.03812	0.03872	0.03869	0.03756	0.03874	0.03855	0.03931	0.03911	0.04086	0.04076	0.04211	0.04256	0.04564	0.0466	0.05252	0.05762
325	0.04038	0.03844	0.03813	0.03813	0.03808	0.03945	0.03808	0.03908	0.03908	0.03918	0.03955	0.04088	0.04094	0.04192	0.04232	0.04559	0.04641	0.05279	0.05825
324.5	0.04071	0.03905	0.03823	0.03808	0.0383	0.03935	0.03852	0.039	0.03922	0.03896	0.03955	0.04089	0.04054	0.04213	0.04222	0.04519	0.04664	0.05292	0.05879
324	0.04074	0.03903	0.03864	0.03854	0.03852	0.03945	0.03797	0.03893	0.03896	0.0389	0.03923	0.04046	0.04003	0.04184	0.04199	0.04476	0.04705	0.05328	0.05931
323.5	0.04119	0.03841	0.0385	0.03896	0.03833	0.03966	0.03754	0.03865	0.03884	0.039	0.03966	0.04013	0.04018	0.0416	0.04138	0.04462	0.04711	0.05395	0.06018
323	0.04106	0.03877	0.03815	0.03863	0.03846	0.03947	0.03794	0.03872	0.03912	0.03931	0.03977	0.04017	0.04027	0.04127	0.04107	0.04475	0.04726	0.05413	0.06187
322.5	0.04049	0.03917	0.03798	0.03837	0.03854	0.03929	0.03811	0.03922	0.03931	0.0397	0.03968	0.04015	0.03994	0.04112	0.04096	0.04488	0.04733	0.05473	0.06265
322	0.0405	0.03895	0.03832	0.03844	0.03879	0.03914	0.03806	0.03952	0.03875	0.03963	0.03949	0.04057	0.03986	0.04094	0.04063	0.04487	0.04684	0.05564	0.06328
321.5	0.04055	0.03859	0.03896	0.03857	0.03877	0.03905	0.03819	0.03915	0.03854	0.03949	0.03912	0.04014	0.04011	0.04054	0.04041	0.04463	0.04697	0.05659	0.06487
321	0.04094	0.03881	0.03879	0.03894	0.03875	0.03915	0.0382	0.0392	0.03905	0.03956	0.03934	0.03976	0.04002	0.04012	0.04021	0.04463	0.0477	0.05705	0.06643
320.5	0.04119	0.03942	0.03889	0.03931	0.03873	0.03944	0.03793	0.03952	0.03929	0.03962	0.03921	0.03939	0.03938	0.04007	0.04042	0.04492	0.048	0.0579	0.06758
320	0.04112	0.0394	0.03919	0.03903	0.03871	0.03944	0.03802	0.03915	0.03898	0.03954	0.03923	0.03933	0.03921	0.04049	0.04067	0.04491	0.04809	0.05931	0.06901
319.5	0.04063	0.0387	0.03899	0.0389	0.03931	0.03944	0.03858	0.03864	0.0388	0.03958	0.03956	0.03966	0.03929	0.04057	0.04057	0.04438	0.04836	0.05977	0.0706
319	0.04042	0.03856	0.03871	0.03925	0.03954	0.03938	0.03846	0.039	0.03884	0.03994	0.0396	0.03947	0.03913	0.0399	0.04026	0.0444	0.04851	0.06069	0.07187
318.5	0.04083	0.03857	0.03855	0.03927	0.03921	0.03938	0.03831	0.03911	0.03873	0.04002	0.03936	0.03944	0.03903	0.03971	0.04028	0.04534	0.04899	0.06176	0.07366
318	0.04099	0.03887	0.03877	0.03872	0.03956	0.0394	0.03846	0.03893	0.03902	0.03967	0.03867	0.03979	0.039	0.03959	0.04032	0.04567	0.04967	0.06308	0.07521
317.5	0.04123	0.03913	0.03883	0.03828	0.03973	0.03972	0.03841	0.03921	0.03924	0.0396	0.03867	0.03968	0.03887	0.03931	0.04004	0.04547	0.0501	0.06424	0.07708
317	0.04157	0.03927	0.03869	0.03863	0.03922	0.04002	0.03815	0.03897	0.03926	0.03975	0.03896	0.03883	0.0388	0.03979	0.03965	0.04545	0.05063	0.06496	0.07916
316.5	0.04143	0.03954	0.03891	0.0393	0.03897	0.03983	0.03827	0.0394	0.03951	0.03981	0.03906	0.03892	0.03839	0.03991	0.03975	0.04569	0.05142	0.06596	0.08087
316	0.04146	0.03951	0.03914	0.03925	0.03909	0.03999	0.03859	0.03954	0.03967	0.03993	0.0391	0.03887	0.03805	0.03944	0.03991	0.04593	0.05207	0.06752	0.08252
315.5	0.04154	0.03956	0.03892	0.03895	0.03938	0.04028	0.03896	0.03945	0.03966	0.03997	0.03872	0.03894	0.03868	0.0391	0.03976	0.04607	0.05196	0.06908	0.08441
315	0.04137	0.03951	0.03887	0.03926	0.03931	0.0403	0.03905	0.03967	0.03953	0.03971	0.03874	0.03949	0.03953	0.03911	0.04032	0.04598	0.0519	0.07038	0.08666
314.5	0.04122	0.03927	0.03893	0.03982	0.03941	0.03994	0.0386	0.03972	0.03954	0.03955	0.03958	0.03925	0.03969	0.03929	0.0403	0.04608	0.05305	0.07213	0.08881
314	0.0414	0.03948	0.03885	0.03968	0.03964	0.03994	0.03885	0.04034	0.03988	0.03988	0.03932	0.03886	0.03888	0.03929	0.04007	0.04662	0.05388	0.07358	0.0909
313.5	0.04175	0.03953	0.03936	0.03925	0.03933	0.04017	0.03935	0.04064	0.03979	0.04006	0.03894	0.03881	0.03842	0.03913	0.04011	0.0471	0.05415	0.07439	0.09296
313	0.04157	0.03958	0.03957	0.03928	0.0392	0.03993	0.03909	0.04046	0.03979	0.03986	0.03932	0.0388	0.03866	0.03939	0.04011	0.04716	0.0552	0.07563	0.09531
312.5	0.04141	0.03958	0.03921	0.0395	0.03944	0.03988	0.03916	0.03995	0.03982	0.03996	0.0396	0.0393	0.03889	0.0394	0.0401	0.04745	0.05586	0.07751	0.09767
312	0.04184	0.03976	0.03928	0.03931	0.03985	0.04024	0.0389	0.03998	0.03973	0.04036	0.0395	0.03969	0.03852	0.03927	0.04058	0.0485	0.05648	0.07878	0.09929
311.5	0.04177	0.04032	0.03953	0.03914	0.0399	0.04022	0.03886	0.03981	0.04	0.04103	0.03933	0.03939	0.0382	0.03936	0.04086	0.04881	0.05744	0.07997	0.10063
311	0.04176	0.03982	0.03971	0.03903	0.03959	0.04019	0.03927	0.03957	0.04004	0.04079	0.03956	0.03914	0.03852	0.03943	0.04022	0.04867	0.05782	0.08146	0.10237
310.5	0.04245	0.03942	0.0394	0.03953	0.03961	0.04031	0.03925	0.04031	0.04006	0.04005	0.0399	0.03932	0.03866	0.03942	0.04075	0.04932	0.05837	0.08259	0.10423
310	0.0424	0.03987	0.03938	0.0398	0.03956	0.04059	0.03952	0.04065	0.04021	0.04032	0.03978	0.03967	0.03912	0.03981	0.04165	0.0501	0.05901	0.08365	0.10599
309.5	0.04218	0.03979	0.03951	0.03961	0.03968	0.04078	0.03947	0.03994	0.04018	0.04057	0.03978	0.03961	0.03906	0.04005	0.04154	0.05036	0.05987	0.08514	0.10811
309	0.04237	0.03982	0.03959	0.03991	0.03972	0.04076	0.03956	0.03984	0.04046	0.04042	0.04015	0.03944	0.0387	0.03989	0.04137	0.05085	0.06044	0.08596	0.11011
308.5	0.04219	0.04001	0.03967	0.04017	0.03982	0.04097	0.03942	0.0405	0.04059	0.04077	0.03997	0.03952	0.03963	0.04003	0.0418	0.05121	0.0608	0.08687	0.11178
308	0.04237	0.03998	0.0393	0.04037	0.04022	0.04074	0.03937	0.0406	0.04054	0.0413	0.03998	0.03975	0.04003	0.04018	0.04235	0.0517	0.06212	0.08831	0.11322
307.5	0.04276	0.04008	0.03922	0.04019	0.04018	0.04042	0.03976	0.04037	0.04034	0.04155	0.04033	0.0403	0.03955	0.04045	0.04269	0.05229	0.06254	0.08922	0.11425
307	0.0428	0.04006	0.0395	0.03972	0.03971	0.04065	0.04005	0.04051	0.04035	0.04156	0.04073	0.04042	0.03978	0.04089	0.04333	0.05268	0.06237	0.09017	0.11548
306.5	0.04272	0.03998	0.03979	0.04012	0.04	0.04072	0.0401	0.04075	0.0409	0.04117	0.04078	0.04034	0.04004	0.04141	0.04366	0.05305	0.06342	0.09155	0.11685
306	0.04275	0.04005	0.03976	0.04018	0.04078	0.04096	0.04031	0.04086	0.04085	0.04089	0.04104	0.04036	0.04012	0.04153	0.04373	0.05308	0.06413	0.09251	0.11838
305.5	0.04306	0.04078	0.03984	0.03985	0.04047	0.04126	0.04031	0.04077	0.04046	0.04104	0.041	0.04016	0.04026	0.04162	0.04393	0.05388	0.06476	0.09308	0.11967
305	0.04373	0.0408	0.03981	0.04033	0.04036	0.04134	0.04006	0.0408	0.04046	0.04144	0.04068	0.04079	0.0408	0.04206	0.04442	0.05468	0.06538	0.09388	0.12036
304.5	0.04382	0.0405	0.03994	0.04064	0.04096	0.04196	0.04	0.04121	0.04071	0.04137	0.04113	0.04127	0.04118	0.04251	0.04484	0.05476	0.06564	0.09459	0.12086
304	0.04382	0.04107	0.04046	0.04067	0.0411	0.04182	0.04033	0.04149	0.04125	0.04106	0.04137	0.04153	0.04142	0.04238	0.04532	0.05526	0.06616	0.09514	0.12194
303.5	0.04417	0.04145	0.04066	0.04062	0.04087	0.04175	0.04045	0.04118	0.04156	0.04146	0.04175	0.04154	0.0414	0.04239	0.0456	0.05587	0.06662	0.09617	0.12306
303	0.04415	0.04113	0.04042	0.04061	0.04088	0.04202	0.0405	0.04134	0.04133	0.04188	0.04219	0.04157	0.04133	0.04339	0.04582	0.05595	0.06707	0.09682	0.1234
302.5	0.04426	0.04092	0.04034	0.04072	0.04083	0.04176	0.04097	0.04176	0.04154	0.04194	0.04188	0.04239	0.04187	0.0435	0.04669	0.05633	0.06763	0.09732	0.12378
302	0.0445	0.04129	0.04068	0.04077	0.04104	0.04213	0.0406	0.04183	0.04181	0.04219	0.04162	0.04287	0.0423	0.04349	0.04719	0.05723	0.06838	0.09829	0.12445
301.5	0.04474	0.04136	0.0409	0.04078	0.04126	0.04226	0.0405	0.0418	0.04174	0.04219	0.04245	0.0429	0.04306	0.04448	0.04745	0.05751	0.06938	0.09822	0.12526
301	0.045	0.04137	0.04065	0.04106	0.04131	0.04231	0.04147	0.04199	0.04237	0.04245	0.04303	0.04308	0.04331	0.04518	0.04807	0.05804	0.06959	0.09843	0.12559
300.5	0.04534	0.04184	0.04073	0.04118	0.04154	0.04268	0.04188	0.04282	0.04273	0.04287	0.043	0.04338	0.04328	0.04573	0.04854	0.05904	0.0699	0.09953	0.12532
300	0.04559	0.04208	0.0413	0.0415	0.04166	0.04305	0.04175	0.04348	0.04268	0.04322	0.04304	0.0441	0.04393	0.04635	0.04856	0.05998	0.07049	0.1	0.12554

## Sheet: titration #3
Absorbance spectra of DMHBO+ versus pH
pH	0.12	1.54	1.96	2.33	2.81	3.3	3.89	4.36	4.91	5.43	6.24	6.72	7.01	7.39	7.88	8.41	8.76	9.37	10.62	11.89
nm
750	0.000187157	5.11994e-05	-0.000183653	-0.00128	-0.000281359	0.00012396	-0.000811706	0.000411793	0.000689944	-0.000202065	-0.00129	-0.000364098	0.000384352	-0.000326025	0.000444995	0.000253562	-0.000354654	-0.00249	-0.000789076	-7.83434e-05
749.5	0.000236218	-3.58752e-05	-0.000256294	-0.00111	-0.000222854	0.000347467	-0.00102	0.000630608	0.000574835	-0.00023402	-0.00167	-0.00028522	0.000394687	-0.000391479	0.000414822	0.000327747	-0.000339033	-0.00228	-0.000892782	7.12158e-05
749	0.000110298	-0.000263481	-0.000355545	-0.000799292	-0.000269539	0.000366473	-0.00071198	0.000547631	0.000753973	-0.000247741	-0.00171	-0.000418861	0.000435551	-0.000183356	0.000653772	0.000151103	-0.000337666	-0.00207	-0.000728967	2.88665e-05
748.5	-9.77065e-05	-0.000362435	-0.00020943	-0.000930439	-0.000304523	0.000183474	-0.000639101	0.000424503	0.000708298	-0.000254393	-0.00145	-0.000458775	0.000558085	0.000108398	0.000718989	0.000275301	-0.000381026	-0.00217	-0.000788007	-0.000288665
748	8.54115e-05	-6.75333e-05	-0.000135185	-0.00125	-0.000452895	-3.56376e-06	-0.000638448	0.000312364	0.00045824	-0.000105547	-0.00142	-0.000369265	0.000551789	0.000239128	0.000575963	0.000338082	-0.000335053	-0.00221	-0.000900681	-0.000234971
747.5	0.000282488	3.6588e-05	-0.000154311	-0.0011	-0.000372176	-0.000232892	-0.000541395	0.000277676	0.00039926	4.5438e-05	-0.00128	-0.000284269	0.000595742	0.000168804	0.000403715	5.80893e-05	-0.000477425	-0.00203	-0.000828218	-0.000247087
747	0.000174149	-2.6253e-05	-0.000134532	-0.000931627	-0.000110061	-0.000122118	-0.000809746	0.000377224	0.000373066	-0.000117129	-0.00124	-0.000368909	0.000732888	-0.000101567	0.000288665	3.52218e-05	-0.00049465	-0.00215	-0.00081426	-0.000252789
746.5	0.000225527	-3.63504e-05	-0.000229803	-0.000961384	-0.000137027	0.000212044	-0.000757062	0.000258492	0.000393558	-0.00025368	-0.00127	-0.000589981	0.000394746	-0.000218637	0.000301257	0.000128652	-0.000411021	-0.00241	-0.000729383	-0.000156627
746	0.000240198	-7.4839e-05	0.00017308	-0.000965423	-0.000113684	0.000175159	-0.000578102	0.000319254	0.000401161	-0.000171773	-0.00138	-0.000524942	0.000355366	-0.000197908	0.000140709	-1.08695e-05	-0.000333627	-0.0023	-0.000577567	-0.000177
745.5	0.00023895	-0.000109526	0.000256769	-0.000877458	-0.000182168	-1.13446e-05	-0.000775593	0.000629717	0.000407991	-6.98497e-05	-0.0014	-0.000473565	0.000526546	-0.000195057	0.00031664	-0.000219706	-0.000387915	-0.00221	-0.000807905	-4.91799e-05
745	4.80514e-05	2.59561e-05	-5.21497e-05	-0.000989181	-0.000323352	0.000101567	-0.000688281	0.000290209	0.000442976	-8.9688e-06	-0.00121	-0.000337607	0.000349961	-0.000150807	0.000476119	0.000207292	-0.000275538	-0.00232	-0.000827327	-0.000101211
744.5	-8.16101e-05	0.000249048	-0.000291575	-0.000917787	-0.000201887	0.000152529	-0.000761873	0.000148728	0.000369265	0.000119089	-0.0013	-0.00032745	0.00028029	-0.000131206	0.000391776	0.000431215	-0.000188642	-0.00234	-0.000604295	-0.000229744
744	0.000210381	0.000103171	-0.000153004	-0.001	-0.000298881	0.000165537	-0.00088999	0.000268945	0.000128474	0.000149262	-0.00135	-0.000393617	0.000358871	-8.26793e-05	0.000395934	2.16796e-05	-0.00027928	-0.0023	-0.000503738	-0.000161438
743.5	8.89752e-05	-0.000355604	-0.000139046	-0.00111	-0.000411377	0.000109586	-0.000919213	0.000411496	0.000173912	-0.000105487	-0.00125	-0.000317412	0.000338557	0.000105547	0.000346398	6.78897e-05	-0.000410248	-0.00231	-0.000501065	-2.52433e-05
743	5.46443e-05	-0.000541217	-0.000489423	-0.00119	-0.000288546	-7.10376e-05	-0.00104	0.000474337	0.000295792	-0.000101745	-0.0014	-0.000241029	0.000337845	-7.72742e-05	0.000358217	0.000196541	-0.000309097	-0.00245	-0.000578102	-0.00011404
742.5	0.000101745	-0.000184603	-0.000373779	-0.00121	-0.00034325	-6.70581e-05	-0.000880368	0.000314502	0.000480276	-9.20638e-06	-0.00143	-0.00022024	0.000378472	-3.46279e-05	0.000214182	0.000309453	-0.000332499	-0.00236	-0.000539732	-0.000178485
742	3.00544e-05	0.000112615	-0.000150688	-0.00107	-0.000292525	6.59296e-06	-0.000667908	0.000507183	0.000452004	-2.24517e-05	-0.00126	-0.00039439	0.000393617	-0.000155439	0.000306721	0.000253265	-0.000650268	-0.00212	-0.000624015	-5.22685e-06
741.5	9.06383e-05	0.000123247	-0.000225705	-0.00108	-0.000153242	0.000405912	-0.00070218	0.000563846	0.00046519	-7.769e-05	-0.00125	-0.000541395	0.000430859	-0.000276785	0.000501956	0.000278033	-0.000633102	-0.00223	-0.000729146	-9.21232e-05
741	0.000177	-1.06319e-05	-0.000309275	-0.00111	-0.000233961	0.000528625	-0.000849541	0.000449331	0.000506708	-9.18263e-05	-0.00147	-0.000460557	0.000372354	-3.97953e-06	0.000475049	0.000353585	-0.000410961	-0.00235	-0.0007513	-0.000103884
740.5	9.23014e-05	0.000106022	-0.000231823	-0.00102	-0.000238713	9.75283e-05	-0.000796857	0.000671769	0.000357505	-0.000236337	-0.00156	-0.000506292	0.000470535	-0.000122296	0.000463942	0.000129543	-0.000203431	-0.00248	-0.000705625	-1.68091e-05
740	0.000191612	-0.000179673	-9.14105e-05	-0.000604889	-0.000288783	0.000146886	-0.000840335	0.000568004	0.000559332	2.60155e-05	-0.00162	-0.000573647	0.000301732	-0.000169397	0.000559748	0.00028712	-0.000182049	-0.00225	-0.000670641	3.66474e-05
739.5	0.000436798	-0.000187751	-0.000103527	-0.000815745	-0.000150985	8.92722e-05	-0.0009087	0.000549176	0.000579883	-0.00020848	-0.00145	-0.000407991	0.00043371	-9.65779e-05	0.000680857	0.000206342	-0.000352931	-0.00228	-0.00062247	-6.90776e-05
739	0.000301732	8.04816e-05	-5.3991e-05	-0.00118	-0.000254631	1.06319e-05	-0.000808915	0.000156033	0.000509974	-0.000137502	-0.00153	-0.000293951	0.000338795	7.70366e-05	0.000575251	0.000349011	-0.0002911	-0.00225	-0.000650387	-0.00015051
738.5	0.00014059	5.21497e-05	-0.000107091	-0.000990132	-0.000358693	-8.10162e-05	-0.000894088	0.00020848	0.000275716	-5.96336e-05	-0.00146	-0.000427711	0.000515855	2.35802e-05	0.000367721	0.000461567	-0.000104359	-0.00236	-0.000756527	-0.000187216
738	0.00030387	-4.08645e-05	-4.2587e-05	-0.000958771	-0.000287774	6.61078e-05	-0.000709248	0.000293951	0.000182524	-0.000105784	-0.00139	-0.000498095	0.000625737	4.78732e-05	0.000238	0.000282606	-0.000102696	-0.00238	-0.000825664	-0.000390172
737.5	0.000312067	-5.22685e-06	1.44332e-05	-0.000946119	-0.000226477	0.000115228	-0.000649911	0.000283794	0.000321333	-0.000203253	-0.00133	-0.000661612	0.000348773	-6.77709e-05	0.000452717	0.000313076	-0.000255462	-0.00237	-0.000643021	-9.2539e-05
737	0.000232357	4.18148e-05	-0.000117129	-0.000663632	-6.95527e-05	-2.0551e-05	-0.000740906	0.000357683	0.000297574	-0.000124732	-0.00108	-0.000560995	0.000254274	1.91255e-05	0.000541217	0.000160785	-0.000204916	-0.00253	-0.000397181	0.000221963
736.5	0.000265441	0.000131978	-5.44662e-05	-0.000748509	-8.63618e-05	0.000283913	-0.000747618	0.000403418	0.00023307	-5.27437e-05	-0.00116	-0.00020848	0.000473683	4.43688e-05	0.000289853	0.000191255	-7.50766e-05	-0.00266	-0.000604414	-6.67017e-05
736	0.000218399	8.52333e-05	-9.20638e-06	-0.0007415	-0.000168982	0.000287952	-0.000994943	0.000520369	0.000383639	-0.000196126	-0.00134	-0.000371166	0.000503678	-5.0546e-05	0.000385005	0.000384827	-0.000171714	-0.00253	-0.000699566	-0.000301732
735.5	0.000243583	-5.41098e-05	-2.41148e-05	-0.00092931	-0.000307374	-5.54165e-05	-0.000978609	0.00034022	0.000550126	9.91914e-06	-0.00129	-0.000572578	0.00044648	0.000152767	0.000504985	0.000378056	-1.27701e-05	-0.00248	-0.000765674	-0.000350199
735	0.000267995	-0.000180802	-9.53306e-05	-0.000988172	-0.000351149	-6.55732e-05	-0.00072671	0.000168922	0.00060186	7.39481e-05	-0.00145	-0.000299059	0.000515617	0.000142372	0.000570915	0.000301613	0.000141778	-0.00235	-0.000783137	-0.000148609
734.5	0.000138809	-0.000104359	-0.000158766	-0.000877873	-0.000365761	4.73386e-05	-0.000641715	0.000257244	0.00047208	3.15393e-05	-0.00155	-0.000140531	0.000602216	-1.77e-05	0.00065692	6.67017e-05	-0.000236159	-0.00218	-0.000541929	-0.000120218
734	0.000276251	0.000197314	-0.000104893	-0.000978728	-0.000217211	9.55682e-05	-0.000573112	0.00029597	0.000355188	-2.15608e-05	-0.00162	-0.000366295	0.000756349	-0.000186088	0.000437571	0.000141778	-0.000474693	-0.00235	-0.00058416	-1.5443e-05
733.5	0.000555234	0.000104775	-4.07457e-05	-0.00103	-0.000150391	1.21168e-05	-0.000663275	0.000293179	0.000264312	-0.000248335	-0.00152	-0.000494116	0.000829584	-1.12852e-06	0.00034123	0.000243702	-0.000160785	-0.00242	-0.000731581	-7.60269e-06
733	0.00060875	1.56212e-05	5.40504e-06	-0.00098146	-5.78517e-05	0.000126157	-0.000794956	0.000457646	0.000395934	-0.000357208	-0.00147	-0.000381204	0.000657217	0.000356376	0.000271143	0.000270668	5.07836e-05	-0.00231	-0.000630845	-4.29433e-05
732.5	0.000400745	7.8284e-05	3.72413e-05	-0.000882803	-3.65286e-05	0.000319016	-0.000921886	0.000424028	0.000396944	-0.000236515	-0.00143	-0.000437571	0.000437333	9.79441e-05	0.000296505	0.000295495	-0.000173852	-0.00239	-0.000623361	2.85101e-06
732	0.000334221	-0.000123544	-1.4255e-06	-0.000803094	-0.000232832	0.000324421	-0.000798639	0.000395578	0.00046323	-5.06648e-05	-0.00118	-0.000451529	0.000280112	-4.77544e-05	0.00047992	0.000166725	-0.000259442	-0.00241	-0.000658643	0.00011505
731.5	0.000389579	-7.87591e-05	-4.58537e-05	-0.00071786	-0.00028023	0.000283735	-0.000661256	0.000543236	0.00046317	1.61557e-05	-0.0012	-0.000382332	0.000378531	0.000141422	0.000580121	0.000180683	-0.000172189	-0.00236	-0.000474396	5.9396e-05
731	0.00040615	6.75927e-05	-2.37584e-05	-0.000933646	-0.000257244	0.000231526	-0.000514191	0.000600791	0.000498986	0.00012978	-0.00136	-0.000489542	0.000508311	7.35323e-05	0.000451885	0.000249285	-0.00023895	-0.00232	-0.000393202	-0.00015734
730.5	0.000490077	2.56591e-05	-7.7987e-05	-0.00109	3.80135e-06	7.95907e-05	-0.000544008	0.000707704	0.000610829	0.000212222	-0.00123	-0.000562124	0.000493225	3.08859e-06	0.000403834	0.000666602	-0.00031664	-0.00219	-0.000463942	-0.000182821
730	0.000312364	0.000158053	-0.000159478	-0.000998863	2.28081e-05	0.000170882	-0.000730928	0.000684599	0.000719226	0.00012883	-0.00115	-0.000330301	0.000428602	7.94125e-05	0.000426939	0.000716732	-0.000246018	-0.00227	-0.000750647	-8.654e-05
729.5	0.000219884	0.000119089	-0.000319075	-0.000910363	-4.09833e-05	0.000163042	-0.000712277	0.000561886	0.000661078	8.55303e-05	-0.00139	-0.000257185	0.000674917	0.000214895	0.000528506	0.000415713	-6.75333e-05	-0.00232	-0.000757359	-9.26578e-05
729	0.000283497	0.00018686	-0.000227546	-0.000847225	-4.57349e-05	7.84028e-06	-0.000556006	0.000627519	0.000469229	-0.000112021	-0.00145	-0.000434244	0.00096275	0.00022814	0.000758606	0.000219647	-0.000154311	-0.0021	-0.00050059	0.000106972
728.5	0.000325906	5.22685e-06	-0.000175812	-0.00113	-0.00024679	7.86403e-05	-0.000524111	0.000662741	0.000585051	-0.000211093	-0.0015	-0.000505341	0.000869677	4.2587e-05	0.00073657	5.20309e-05	-9.81816e-05	-0.00192	-0.000644447	5.21497e-05
728	0.000349605	-7.84622e-05	-0.000123663	-0.00121	-0.000270905	0.000152232	-0.000685965	0.000461032	0.000685727	-0.000260392	-0.00146	-0.000422246	0.000292763	-6.87212e-05	0.000806182	-3.34994e-05	4.09833e-05	-0.00208	-0.000664879	-0.000117188
727.5	0.000258848	0.000128414	-0.00012984	-0.00106	-4.35967e-05	0.000335172	-0.000539375	0.000486691	0.000650565	-0.000154845	-0.00142	-0.000413337	0.000336597	-5.29813e-05	0.000711446	6.884e-05	-2.59561e-05	-0.00215	-0.000481524	-0.000172248
727	0.000244236	0.000180089	-7.1691e-05	-0.00111	-9.40833e-05	0.000479564	-0.000428483	0.000536999	0.000610829	-1.50866e-05	-0.00127	-0.000402349	0.000458359	-0.000203431	0.000451826	0.000304226	4.57349e-05	-0.0024	-0.000430502	-0.00017599
726.5	0.000228972	0.000154845	6.10591e-05	-0.00111	-7.97689e-05	0.000173674	-0.000485978	0.000453904	0.000554878	-4.06269e-05	-0.0011	-0.000207055	0.000134354	-2.42336e-05	0.000319075	0.000261818	-4.21712e-05	-0.00252	-0.000555947	-2.96386e-05
726	0.000217805	8.10162e-05	-4.82296e-05	-0.00103	-0.000120812	2.459e-05	-0.00060679	0.000482712	0.000528149	-1.33641e-05	-0.00125	-0.00012485	0.00034717	0.000177594	0.000303929	0.000142966	-0.000182227	-0.00241	-0.000675333	1.05131e-05
725.5	0.000500709	-5.26843e-05	-0.000106022	-0.00108	-0.000295614	0.000269064	-0.000633934	0.000446777	0.000579527	1.55618e-05	-0.00137	-0.000403061	0.000626153	0.000196541	0.00047398	0.000167734	-0.000157993	-0.00234	-0.000658227	-5.61292e-05
725	0.000514607	-0.000140056	-7.21068e-05	-0.00102	-0.000263124	0.000351921	-0.000595445	0.000399735	0.000802856	6.27816e-05	-0.00126	-0.000519596	0.000427651	0.000311651	0.000385421	0.000246612	-0.000264906	-0.00234	-0.000583685	-1.57399e-05
724.5	0.000364038	-0.000113862	-0.000186207	-0.000948852	-0.000347645	9.57464e-05	-0.000718395	0.000413575	0.000642309	0.000150628	-0.00134	-0.000450756	0.000410427	2.35802e-05	0.000235683	0.000287299	-0.000240673	-0.00224	-0.000372829	9.85974e-05
724	0.000450163	-7.08001e-05	-0.000320442	-0.000922896	-0.000164765	-1.50272e-05	-0.000797451	0.000503619	0.000306602	0.000167616	-0.00143	-0.000425454	0.000636369	-0.000184365	0.000271024	0.00042581	-0.000282191	-0.00201	-0.000418623	-0.000141838
723.5	0.000412565	-0.0001239	-0.000249226	-0.00108	-0.000105547	9.62216e-05	-0.000928776	0.000659237	0.000404487	0.000105072	-0.0014	-0.000422306	0.000503619	-3.78947e-05	0.000431215	0.000279518	-0.000276489	-0.00222	-0.000534445	-0.000237347
723	0.000431928	5.85051e-05	-0.000107685	-0.000998922	-0.000252849	0.000144214	-0.000743163	0.000509083	0.000581843	-1.53242e-05	-0.00135	-0.000455805	0.000470179	-2.93416e-05	0.00084675	0.000129127	-0.000298703	-0.00233	-0.000392548	0.000102933
722.5	0.000444639	4.63289e-05	-0.000196304	-0.000982648	-0.000205273	9.85974e-05	-0.000744292	0.00035792	0.0005291	-7.94125e-05	-0.00148	-0.000401517	0.00071204	-0.000126989	0.000816992	0.000235683	-0.000361781	-0.00225	-0.000433235	0.000283854
722	0.000484434	-0.000153479	-0.000161201	-0.00106	-0.00016916	0.000111724	-0.000678006	0.000461864	0.000628469	6.74739e-05	-0.00133	-0.000341468	0.000685252	-0.000162923	0.000556244	0.00036487	-0.000294367	-0.00209	-0.000485206	0.000246969
721.5	0.000460082	-0.000221369	4.23494e-05	-0.00113	6.41477e-06	0.000358574	-0.000695052	0.000468278	0.00062057	-2.55997e-05	-0.00118	-0.000389935	0.000605246	-0.000142194	0.000638507	0.000334756	-0.000296327	-0.00211	-0.000367008	0.000129959
721	0.000225052	-0.000210381	2.22735e-05	-0.00113	-0.000157459	0.000466912	-0.000761695	0.000327153	0.000548582	-7.46608e-05	-0.00135	-0.000495957	0.000614511	4.75168e-05	0.000533139	0.000277973	-9.93102e-05	-0.00234	-0.000529872	9.44991e-05
720.5	0.000366473	-0.000149975	-8.01252e-05	-0.00119	-0.000305117	0.000390885	-0.000636131	0.000343487	0.000452538	-2.20359e-05	-0.00132	-0.000406625	0.000525833	1.40769e-05	0.000324718	0.000299653	-0.000130374	-0.00237	-0.000626747	5.09618e-05
720	0.000423434	-3.86074e-06	-0.000114634	-0.00109	2.17389e-05	0.000222319	-0.000608215	0.000386252	0.000427414	-0.000222795	-0.00135	-0.000442441	0.000661494	-4.72792e-05	0.000515261	0.000301791	-0.000397538	-0.00226	-0.000496848	-0.000177772
719.5	0.000311829	8.73716e-05	-0.000240732	-0.000789789	-0.000101924	0.00023212	-0.000713406	0.000392489	0.000683589	-0.000111783	-0.0015	-0.000435076	0.000716613	0.000124138	0.000522685	0.000432878	-0.000488592	-0.0022	-0.000596692	-0.000101448
719	0.000328638	2.15608e-05	-0.000259679	-0.000787354	-0.000166071	0.000330955	-0.000806657	0.000417138	0.000735204	0.000137858	-0.00144	-0.000413337	0.000547275	0.000126098	0.000352515	0.000378115	-0.000176881	-0.00206	-0.000759853	3.13611e-05
718.5	0.000269836	-0.000146649	-0.000172783	-0.00103	-0.000115822	0.000164883	-0.00071002	0.000439352	0.000725522	1.84128e-05	-0.00138	-0.000451647	0.000450875	0.000104596	0.000452776	0.00030981	3.80135e-05	-0.00232	-0.000652406	0.000109586
718	0.000401755	-0.000250354	-9.56276e-06	-0.00102	-0.000153598	9.8835e-05	-0.000638923	0.000420702	0.000699507	-0.000103527	-0.00145	-0.000418623	0.000524051	3.84292e-05	0.000521557	0.000244712	-0.000136908	-0.00238	-0.000660721	7.97689e-05
717.5	0.000353347	-0.000116535	-5.79111e-05	-0.000981163	-0.000197967	4.16366e-05	-0.000665592	0.000513419	0.000424028	-4.46064e-05	-0.00133	-0.000438996	0.000457765	-0.000185553	0.000602395	0.000247919	-0.000248869	-0.00226	-0.000696181	-2.95198e-05
717	0.000289971	-0.000193809	-0.000161498	-0.0008733	-8.6837e-05	-9.56276e-06	-0.000675749	0.000675095	0.000286942	2.16202e-05	-0.00126	-0.000528922	0.000375027	-5.56541e-05	0.000465843	0.000258016	-0.000452776	-0.00223	-0.000616115	-0.000182286
716.5	0.000487404	-0.000178782	-0.00022523	-0.000827862	-1.24732e-05	4.11614e-05	-0.000669096	0.000583922	0.000350318	2.03728e-05	-0.00136	-0.000538603	0.000411852	-1.24138e-05	0.000280409	0.000236218	-0.000562421	-0.00217	-0.000488354	-0.00014059
716	0.000604355	0.000124435	-0.000167913	-0.000910007	0.000106259	0.000132988	-0.000502075	0.000416782	0.000404903	3.64692e-05	-0.00148	-0.000361544	0.000462636	-1.97789e-05	0.000393974	0.000307256	-0.000421415	-0.00242	-0.00045135	0.000136254
715.5	0.000549829	0.000203431	-8.39266e-05	-0.000814498	6.40289e-05	0.00025178	-0.00062746	0.000449925	0.000597168	-6.9137e-05	-0.0014	-0.000365939	0.000406744	9.77065e-05	0.000279933	0.00031569	-0.000209846	-0.0024	-0.000581071	0.000166962
715	0.000449509	2.01353e-05	-0.000219706	-0.000841404	-2.49463e-05	0.000202422	-0.000735145	0.000515855	0.000515261	-3.62316e-05	-0.00125	-0.000540623	0.000440837	4.95363e-05	0.000242039	0.000208896	-0.000257482	-0.00226	-0.000565272	5.78517e-05
714.5	0.000434363	2.91041e-06	-0.000118733	-0.000871815	-5.47037e-05	9.80628e-05	-0.000661434	0.000464299	0.000374136	-6.40883e-05	-0.00134	-0.000517399	0.000556006	-0.000108635	0.000392905	0.00023212	-0.000324777	-0.00224	-0.000496848	6.47417e-05
714	0.000292228	3.45091e-05	2.56591e-05	-0.00102	-0.000132691	0.000240613	-0.00070117	0.000517399	0.000513776	2.83319e-05	-0.00132	-0.000498451	0.000478079	-0.000128771	0.00063132	0.000274469	-0.000429849	-0.00233	-0.000445827	-1.22356e-05
713.5	0.000243049	2.13232e-05	-0.000179614	-0.00109	-0.000159478	0.000264312	-0.000551908	0.000566341	0.000611126	0.000102696	-0.0012	-0.000283794	0.000349961	9.8835e-05	0.000587427	0.000299118	-0.000454023	-0.00235	-0.000495897	-0.000141303
713	0.000371225	-7.19286e-05	-0.000226418	-0.000948555	-0.000350199	5.04866e-06	-0.000679253	0.000523576	0.000496194	-2.78567e-05	-0.0013	-0.000395102	0.000532485	7.63239e-05	0.00046317	0.000259204	-0.000334518	-0.00232	-0.000452538	-0.000181336
712.5	0.000386846	2.87477e-05	0.000208242	-0.00102	-0.000311592	-5.25061e-05	-0.000886723	0.000599425	0.000483662	-1.08101e-05	-0.00134	-0.000480989	0.000535099	-4.49628e-05	0.000397656	0.00013471	-0.000305355	-0.00225	-0.000263481	-0.000110774
712	0.000379838	0.000160429	0.00020747	-0.00117	-2.92822e-05	1.24732e-05	-0.000768822	0.000475406	0.000353525	0.000120218	-0.00135	-0.000520666	0.000289259	-4.40719e-05	0.000361187	0.000240257	-0.00021828	-0.00215	-0.000257007	-3.36182e-05
711.5	0.000212044	3.04702e-05	-0.000285517	-0.00101	-2.66094e-05	-0.000122356	-0.000777672	0.000584991	0.000291456	4.05675e-05	-0.0012	-0.0004937	0.00039338	-8.65994e-05	0.000488235	0.000174209	-0.000316403	-0.00211	-0.000472911	-5.3694e-05
711	0.000182762	0	-0.000282072	-0.00106	-0.00022814	-0.000129008	-0.000870805	0.000717623	0.000509499	3.71819e-05	-0.00125	-0.000458181	0.000602513	3.66474e-05	0.000639755	0.000113565	-0.000424325	-0.00215	-0.000605424	-5.85645e-05
710.5	0.00035602	0.000117545	1.7997e-05	-0.00127	-0.000265144	0.000112734	-0.000803866	0.00047208	0.000564619	3.51031e-05	-0.00139	-0.000488354	0.000430324	1.4849e-05	0.000598712	0.000225764	-0.00040318	-0.0022	-0.000516448	0.000100795
710	0.000270727	0.000316165	-5.28625e-06	-0.00103	-0.000325134	0.000148252	-0.00069921	0.000435314	0.000469882	-3.32024e-05	-0.00147	-0.000367424	0.00041399	0.000179257	0.000711743	0.000275835	-0.000412565	-0.00222	-0.000628529	0.00016815
709.5	0.000236812	0.000213944	-0.000154786	-0.00104	-0.000253562	0.000208955	-0.000788601	0.00041108	0.000435373	5.34564e-07	-0.00148	-0.000227368	0.000653772	0.000385777	0.00079757	0.000299653	-0.000363147	-0.00228	-0.000521675	4.35373e-05
709	0.00025172	3.07077e-05	-6.8543e-05	-0.00116	-0.000120218	0.000315868	-0.00065692	0.000312542	0.000422365	5.43474e-05	-0.00132	-0.000298406	0.000751597	0.000211093	0.000615521	0.000306008	-0.000147065	-0.00238	-0.000459131	-3.36775e-05
708.5	0.000341824	0.000111546	3.70037e-05	-0.00109	-6.84836e-05	0.000139165	-0.000554581	0.000387915	0.000498689	7.38293e-05	-0.00133	-0.000534505	0.000727245	5.57729e-05	0.000451588	0.000335944	-0.000156687	-0.00244	-0.000595564	-2.34614e-05
708	0.000372413	0.000141541	-2.20953e-05	-0.00107	-9.50336e-07	9.35487e-05	-0.000626034	0.000486216	0.000473505	2.79161e-05	-0.00144	-0.00047202	0.000509321	4.8289e-05	0.000408348	0.000281121	-0.000199095	-0.00253	-0.000511281	-2.37584e-07
707.5	6.90182e-05	3.61722e-05	-0.00019963	-0.000856907	-1.15822e-05	0.000126632	-0.000572518	-4.229e-05	0.000496491	0.000150985	-0.00141	-0.000488117	0.000374195	5.76141e-06	0.000372591	0.000120455	-0.00024489	-0.00246	-0.00045824	5.88615e-05
707	9.44991e-05	4.50816e-05	-0.000310225	-0.000898068	4.30621e-05	-2.97574e-05	-0.000743995	-0.000186088	0.000517815	0.000138987	-0.00135	-0.000669096	0.000645338	9.52712e-05	0.000517161	0.000196898	-0.000337013	-0.00234	-0.000479623	3.70631e-05
706.5	0.00011707	0.000205807	-0.000137739	-0.00105	-0.000101448	-5.87427e-05	-0.000729621	0.000266926	0.000445648	2.67282e-06	-0.00123	-0.000642546	0.000591822	0.000128771	0.000558026	0.000124732	-0.000232654	-0.00226	-0.000495541	0.000190899
706	0.000158647	0.000208896	-0.000219765	-0.00117	-0.000270014	0.000164111	-0.000701823	0.000306008	0.000415416	1.85316e-05	-0.00121	-0.000420702	0.00043472	0.000121465	0.000485087	0.000181811	-0.000140293	-0.00216	-0.000533079	0.00031373
705.5	0.000319016	0.000375383	-0.000351506	-0.00111	-0.000235386	5.04866e-05	-0.000790621	0.000357267	0.000530822	0.000179614	-0.00128	-0.000341349	0.000421652	0.000126217	0.00044446	0.000203669	-0.000248691	-0.00206	-0.00056058	5.60105e-05
705	0.000461804	0.000371166	-0.000195888	-0.00102	-0.00022814	1.08695e-05	-0.000820081	0.000361841	0.000350199	0.000309394	-0.00137	-0.000419514	0.00057828	-8.9094e-06	0.00045925	0.000286883	-0.000182999	-0.00207	-0.000532723	-0.000228378
704.5	0.000453964	-2.32238e-05	-0.000125979	-0.00114	-7.57299e-05	0.000356851	-0.000754567	0.000474099	0.000431512	6.2247e-05	-0.00126	-0.000480454	0.000686143	2.25111e-05	0.000596336	0.000331489	-8.82625e-05	-0.00226	-0.000409476	-6.6583e-05
704	0.000217092	-0.000260273	-9.34893e-05	-0.00108	-0.000101448	0.000288487	-0.000640408	0.000416485	0.000687093	3.05296e-05	-0.00127	-0.000537059	0.000388747	6.2841e-05	0.000504272	0.000230516	-0.000174624	-0.00229	-0.000396765	6.97309e-05
703.5	0.000242336	-0.000124494	-0.000119505	-0.00105	-0.00025172	8.19665e-05	-0.00065888	0.000305711	0.000653653	-2.7441e-05	-0.00136	-0.000577092	0.000353288	0.000150628	0.000399557	0.000355248	-0.000147718	-0.00221	-0.000515736	2.43524e-06
703	0.000272509	3.42715e-05	-8.38672e-05	-0.00119	-0.000155321	0.000107685	-0.000710673	0.000476534	0.000549235	3.77759e-05	-0.00136	-0.000437274	0.000439828	0.000155677	0.000340636	0.000369859	-0.000123544	-0.00224	-0.000670165	-0.000169457
702.5	0.00012788	2.61343e-05	-4.2587e-05	-0.00114	-0.000133225	0.000246672	-0.000816933	0.00050053	0.00052221	4.49628e-05	-0.00125	-0.000342477	0.000604414	8.61242e-05	0.000320739	0.000445886	-0.000262649	-0.00228	-0.000634884	-6.6583e-05
702	0.000181455	-0.00012592	-0.000166131	-0.00106	-4.01517e-05	0.000146411	-0.000760626	0.000574181	0.000490611	-7.72148e-06	-0.00121	-0.000397953	0.000679015	0.00012687	0.000430621	0.000396944	-0.000255581	-0.0022	-0.000503678	9.11135e-05
701.5	0.000320026	-8.55303e-05	-0.000124078	-0.000961681	-1.37205e-05	-3.73007e-05	-0.000540623	0.000737996	0.000435195	2.09074e-05	-0.00133	-0.000396231	0.000547156	0.000204085	0.000437333	0.000345625	-0.000221607	-0.00209	-0.000517815	7.69179e-05
701	0.000191849	8.43424e-05	-2.35208e-05	-0.001	-7.66803e-05	5.60105e-05	-0.000575904	0.000653891	0.00114	-3.81916e-05	-0.0014	-0.000484256	0.000558204	0.000132869	0.000363029	0.000409417	-0.000347764	-0.00203	-0.000476594	7.4245e-06
700.5	9.16481e-05	4.8289e-05	0.000167319	-0.00108	9.83004e-05	5.67232e-05	6.53356e-06	0.000487879	0.00133	-1.58587e-05	-0.00158	-0.000391182	0.000552383	0.000190186	0.000379362	0.000404428	-0.000367067	-0.00209	-0.000495066	-9.62216e-06
700	0.000220062	8.58273e-05	0.000125266	-0.00102	0.000113209	9.76471e-05	0.00012093	0.000312067	0.000661197	-3.86668e-05	-0.00147	-0.00033434	0.000531119	0.000144392	0.000542108	0.000299594	-0.000181692	-0.00214	-0.000536821	3.51031e-05
699.5	0.000372354	7.86403e-05	1.68091e-05	-0.00106	-0.000124316	0.000125504	-0.000637141	0.000356317	0.000757953	-7.21068e-05	-0.00132	-0.000518349	0.000599009	5.58917e-05	0.00047695	0.00020557	-0.000110655	-0.00223	-0.00059895	8.00065e-05
699	0.000400686	-8.03034e-05	-9.54494e-05	-0.00119	-0.000272628	4.47252e-05	-0.00084776	0.000526962	0.000670462	-6.42071e-05	-0.00146	-0.000559332	0.00056355	8.73122e-05	0.000299059	0.0002636	-0.00018591	-0.00223	-0.000595326	-2.38178e-05
698.5	0.00029205	-7.66209e-06	-0.00015437	-0.00105	-0.000156509	0.000146886	-0.000660603	0.000471901	0.000486632	1.63339e-05	-0.00143	-0.000582437	0.000526011	8.53521e-05	0.000361068	0.000342002	-0.000183474	-0.00224	-0.000596574	-3.48655e-05
698	0.000454142	-0.000655376	-0.000131265	-0.000963582	-4.90611e-05	0.000176228	-0.000573053	0.000416426	0.000571212	1.92443e-05	-0.00124	-0.000594614	0.000506292	7.24632e-05	0.000431512	0.000300781	-0.000151579	-0.00219	-0.000568955	-1.7997e-05
697.5	0.000469585	-0.000706813	-0.000111308	-0.00105	-0.000179554	8.48769e-05	-0.000434363	0.000507005	0.000588318	-4.27651e-05	-0.00125	-0.000614511	0.000454142	9.93102e-05	0.000387025	0.000363385	-0.000213351	-0.00216	-0.00057329	1.58587e-05
697	0.000363504	4.01517e-05	-0.000133641	-0.00106	-0.000188464	-9.59246e-05	-0.000523635	0.000566044	0.000617837	-0.000125979	-0.00125	-0.000635834	0.000461448	0.000141778	0.00040128	0.00025475	-0.000258729	-0.00213	-0.000549473	0.000207233
696.5	0.000276013	0.000144808	-0.000223388	-0.000968452	-0.000148549	-5.64856e-05	-0.000675452	0.000372591	0.000651456	-1.03349e-05	-0.00125	-0.000496491	0.000400745	0.000128771	0.00051134	0.000160963	-0.00032258	-0.00197	-0.000395281	0.000151222
696	0.000180564	8.4283e-05	-0.000253859	-0.00111	-0.000246672	0.000127167	-0.000640467	0.00032846	0.00070117	9.54494e-05	-0.00132	-0.00033244	0.000459725	6.26034e-05	0.000562183	0.000391479	-0.000368434	-0.00203	-0.00037271	0.000108695
695.5	0.000212757	-4.12208e-05	-5.26843e-05	-0.000585882	-0.000208183	0.000151103	-0.000672838	0.000362316	0.000627697	7.66803e-05	-0.00129	-0.000520309	0.000442916	4.5141e-06	0.000680678	0.000490492	-0.000296267	-0.00205	-0.000658405	-3.48655e-05
695	0.000294307	-7.40668e-05	2.64906e-05	-0.000371225	-0.000100023	0.000184484	-0.000533911	0.000452241	0.000623599	4.56755e-05	-0.00124	-0.000492215	0.000418801	0.000132097	0.000642606	0.000562124	-0.000177475	-0.00216	-0.0007061	-9.5687e-05
694.5	0.000344972	0.000122296	-0.000227903	-0.000976352	-1.46708e-05	0.00025861	-0.000501243	0.000601088	0.00053896	1.71061e-05	-0.00117	-0.000228318	0.00062057	0.000137561	0.000577567	0.000402586	-8.06004e-05	-0.00226	-0.0005114	1.38987e-05
694	0.000194225	6.04652e-05	-0.000240079	-0.00102	-2.54809e-05	0.000227368	-0.000590159	0.000529813	0.000684123	1.72248e-05	-0.00117	-0.000364573	0.000647179	0.000126157	0.000526249	0.000337429	-7.50766e-05	-0.00208	-0.000426463	2.56591e-05
693.5	0.000257422	-8.6837e-05	-0.000106735	-0.000952178	-0.000116297	0.000107923	-0.000610829	0.000314918	0.000716732	1.65715e-05	-0.00128	-0.00061362	0.000674739	7.85216e-05	0.000483068	0.000480514	-7.14534e-05	-0.0021	-0.000480276	-6.04058e-05
693	0.000359821	4.23494e-05	-0.000137918	-0.000939111	-0.000345388	6.30786e-05	-0.000763892	0.000412505	0.000517399	3.83698e-05	-0.0013	-0.000591584	0.00061558	-0.000103765	0.000466734	0.000271856	-7.15722e-05	-0.00214	-0.000639101	-3.86074e-06
692.5	0.000194284	0.000132572	-0.000110358	-0.000925568	-0.000280171	0.000166071	-0.00069725	0.000507361	0.000415416	-6.08215e-05	-0.00125	-0.000737877	0.000651871	4.36561e-05	0.000547572	0.000297337	-8.63618e-05	-0.0022	-0.000551967	0.000120336
692	3.11235e-05	0.000146946	-0.000139046	-0.00106	-0.000161082	0.000256056	-0.000557016	0.000521735	0.000468575	-7.25225e-05	-0.00119	-0.00069036	0.000743222	0.000166665	0.000392727	0.000522923	-0.000171773	-0.0023	-0.000493759	0.000174921
691.5	0.000191671	0.000131087	-0.000238594	-0.00103	-0.000175218	0.000292288	-0.000576379	0.000425573	0.000452241	6.17719e-05	-0.00122	-0.000553571	0.000728789	6.40883e-05	0.000441491	0.000404487	-0.000217805	-0.00212	-0.000531297	0.000223923
691	0.000377818	6.37319e-05	-8.73716e-05	-0.00102	-0.000266866	0.000247563	-0.00089979	0.000326144	0.000449272	-5.3991e-05	-0.00137	-0.000608631	0.000625203	0.000135542	0.00049667	0.00035596	-0.000212222	-0.00205	-0.000498154	0.000175693
690.5	0.000419514	0.000136254	2.15014e-05	-0.00117	-0.000260273	0.000158647	-0.000955148	0.000379303	0.000522685	-0.000131325	-0.00141	-0.0006353	0.0004504	0.00012788	0.000508786	0.000347764	-0.00013079	-0.00218	-0.000678362	5.03084e-05
690	0.000281003	9.53306e-05	3.42715e-05	-0.00103	-0.000236693	0.000141006	-0.000747558	0.00054282	0.000512944	4.4547e-05	-0.00134	-0.000591406	0.000447608	0.000262055	0.000480514	0.000319432	-0.00016031	-0.00207	-0.000596396	-2.57185e-05
689.5	0.000339508	0.000142135	-6.77115e-05	-0.000998804	-0.000211569	0.000148134	-0.000626509	0.000464477	0.000441847	0.000197017	-0.00137	-0.000532842	0.000401695	0.000161023	0.000570677	0.000453548	-0.00030589	-0.00213	-0.000680263	1.11665e-05
689	0.000401695	0.000197254	-4.58537e-05	-0.00116	-0.000232476	9.71125e-05	-0.000494769	0.000403834	0.000695646	0.00017706	-0.0014	-0.000419574	0.000353703	0.000119742	0.000584873	0.000472258	-0.000240495	-0.00212	-0.000629538	0.000130731
688.5	0.000327569	0.000233842	9.09947e-05	-0.00116	-0.000122653	7.44826e-05	-0.00059301	0.000301435	0.000681213	8.20259e-05	-0.00132	-0.00047398	0.000490255	9.75283e-05	0.000635656	0.000457646	-0.000219171	-0.00211	-0.000604355	6.65236e-06
688	0.000230516	7.12158e-05	6.76521e-05	-0.00112	-0.000109586	0.000197076	-0.000632924	0.000216261	0.000688816	0.000110061	-0.00139	-0.000621342	0.000446005	0.000124435	0.000546265	0.000429968	-0.000268589	-0.000874725	-0.000509024	-5.38128e-05
687.5	0.000282784	8.35108e-05	-0.000273638	-0.00118	-7.28789e-05	0.000221488	-0.000659652	0.000285398	0.000655792	0.00013964	-0.00152	-0.000718454	0.000394508	6.09403e-05	0.000498095	0.000157459	-0.0002557	-0.000781414	-0.000397597	-0.000179614
687	0.00010715	0.000203313	-0.000292704	-0.00125	3.64098e-05	-2.17389e-05	-0.00079858	0.000478435	0.00055862	0.000157102	-0.00157	-0.000722374	0.000496016	8.22041e-05	0.000569133	0.000176347	-0.000408704	-0.00197	-0.00037859	-0.000119564
686.5	0.000333984	0.00011998	-0.000178723	-0.00131	-6.15343e-05	-0.000117129	-0.000714356	0.000437274	0.000545612	0.00013673	-0.00161	-0.000691073	0.000510925	0.000104596	0.000714415	0.000338498	-0.000388747	-0.00226	-0.000524408	5.80893e-05
686	0.000448618	4.55568e-05	-0.000229506	-0.00132	-0.000269658	2.57185e-05	-0.000652762	0.000441491	0.00063827	9.13511e-05	-0.00153	-0.000715544	0.000563609	6.96121e-05	0.000607918	0.000349605	-0.000349605	-0.00225	-0.000684896	0.000104596
685.5	0.00047006	5.67826e-05	-0.000287536	-0.00119	-0.000200937	0.000139996	-0.00068644	0.000483602	0.000547037	0.000223151	-0.00146	-0.000740253	0.000567173	0.000118733	0.000600019	0.000471189	-0.000374848	-0.00206	-0.000819725	0.000178247
685	0.000625915	-2.99356e-05	-7.34135e-05	-0.00126	-0.000363385	0.000140412	-0.000662147	0.000503381	0.000389876	0.000161023	-0.00141	-0.00078082	0.000351268	0.000246553	0.000675749	0.000402408	-0.000306721	-0.00197	-0.000659593	-1.20574e-05
684.5	0.000492452	7.63239e-05	-0.000183415	-0.00118	-0.00019666	0.000127286	-0.000716851	0.000381679	0.000380253	-3.50437e-06	-0.00139	-0.000786344	0.000404368	0.000235327	0.000569845	0.000441016	-0.000241029	-0.00204	-0.000476831	-1.88879e-05
684	0.000331073	0.000190127	-0.000349664	-0.00104	-6.6583e-05	0.00020165	-0.000655316	0.000359643	0.000684361	-9.65185e-05	-0.00144	-0.000704912	0.000456399	0.000107923	0.000365701	0.000600019	-0.000153598	-0.00205	-0.000497501	7.76306e-05
683.5	0.000516805	0.000209193	-0.000289912	-0.00125	-0.000192503	0.000125088	-0.000687153	0.000302207	0.000683589	4.68635e-05	-0.00136	-0.000754924	0.000490433	6.36131e-05	0.000432819	0.000570618	-2.69658e-05	-0.00191	-0.000546206	-1.4849e-05
683	0.000603167	0.00012396	-0.000146471	-0.00121	-0.000322996	0.000165596	-0.000828575	0.000377402	0.000585764	6.72363e-05	-0.0012	-0.000779157	0.000647535	0.000161379	0.000585585	0.000412505	-0.000174506	-0.00189	-0.000578992	0.000119267
682.5	0.000375205	1.34829e-05	-8.61242e-05	-0.00135	-0.000319669	0.000303098	-0.000763952	0.000541395	0.000701705	0.000172902	-0.00134	-0.0005743	0.000658761	0.000298406	0.000619025	0.00193	-0.000244415	-0.00201	-0.00057133	4.52004e-05
682	0.00050053	5.51195e-05	-0.000156984	-0.00128	-0.000176881	0.000241682	-0.000709307	0.000374492	0.000711505	7.75118e-05	-0.00143	-0.000592	0.000442085	0.000170942	0.00061558	0.00209	-0.00015146	-0.00216	-0.000606612	0.000195175
681.5	0.000463942	-7.92343e-05	6.78303e-05	-0.000977896	-0.000254156	3.32024e-05	-0.000564559	0.000418386	0.000700992	-0.000231763	-0.00128	-0.00070515	0.000628291	0.000451529	0.00044446	0.000702299	-0.000338914	-0.00203	-0.00040027	0.000350377
681	0.000387559	-1.56212e-05	-2.90447e-05	-0.00116	-0.000289259	-4.96551e-05	-0.000539554	0.000401042	0.000734788	-0.000125504	-0.00138	-0.000571568	0.000720593	0.000459547	0.000561827	0.000582734	-0.000302801	-0.00195	-0.000465071	0.000147124
680.5	0.000497917	0.000103408	-0.000281062	-0.00126	-0.000360593	-4.01517e-05	-0.000872528	0.000261936	0.000746905	7.64427e-05	-0.00147	-0.000582794	0.000463467	0.000286526	0.000666899	0.000394211	-2.77973e-05	-0.0019	-0.000408942	2.16796e-05
680	0.000393974	6.0287e-05	-0.000132216	-0.00116	-0.000222676	4.52598e-05	-0.000900266	0.00012485	0.000715009	-6.70581e-05	-0.00126	-0.000548879	0.000583804	0.000121227	0.000726176	0.00044155	2.92822e-05	-0.002	-0.000476475	2.86883e-05
679.5	0.00036285	-0.000108635	1.4849e-05	-0.00112	-0.000444164	9.49742e-05	-0.000857619	0.000276132	0.000676283	-0.000113684	-0.00122	-0.000490908	0.000580121	0.000190542	0.000523101	0.000526308	-0.000240732	-0.00205	-0.000569905	5.64856e-05
679	0.000605721	3.02326e-05	-0.000141244	-0.00107	-0.000252314	9.76471e-05	-0.000879299	0.000219706	0.000497739	-6.05839e-05	-0.0013	-0.000586476	0.000375383	5.93366e-05	0.000695706	0.000427176	-0.000393321	-0.00215	-0.000597762	0.000244533
678.5	0.000273459	-0.000104359	-0.000177772	-0.00114	-0.000116179	0.000168685	-0.000727007	0.000480692	0.000675808	4.55568e-05	-0.00129	-0.000483484	0.000495066	0.000225349	0.000714297	0.00042783	-0.000209371	-0.00207	-0.000409654	0.000249404
678	0.000114278	0.000103646	-0.000438046	-0.00112	-0.000430205	0.000138749	-0.000655792	0.000415416	0.000651812	0.000209371	-0.00129	-0.000245068	0.000628172	0.000328163	0.000472674	0.000253621	-9.73501e-05	-0.00231	-0.000404012	0.000109407
677.5	0.000382273	4.55568e-05	-0.000187394	-0.00104	-0.000527199	0.000104834	-0.000766506	0.000211272	0.000576557	0.000210915	-0.00117	-0.000368434	0.00064712	0.000166606	0.000580477	0.000194819	-0.000126692	-0.00212	-0.000445767	7.7096e-05
677	0.00050742	-0.000737877	-5.58917e-05	-0.00107	-0.000241326	0.000286764	-0.0007061	0.000347942	0.000657276	0.000190839	-0.00127	-0.00066084	0.000620748	0.000226002	0.000687271	0.000353644	-0.000211569	-0.00192	-0.000567351	2.3402e-05
676.5	0.000406982	-0.000704437	-0.0002301	-0.00115	-5.88021e-05	0.000323827	-0.000586298	0.000560877	0.000712634	0.000288071	-0.00144	-0.000602513	0.000575072	0.00022618	0.000729146	0.000432462	-0.000256769	-0.00193	-0.000434185	-3.74789e-05
676	0.000301969	-2.69064e-05	-0.000273816	-0.00114	-0.000114694	0.000189711	-0.000525774	0.000671947	0.000604949	0.000235624	-0.00122	-0.000660365	0.000604236	0.000166428	0.000625797	0.00053011	-0.000274113	-0.00135	-0.000243227	3.17769e-05
675.5	0.000203134	2.54809e-05	-0.000264431	-0.00123	-0.000170407	0.000157578	-0.000735442	0.0006097	0.000596277	9.49742e-05	-0.00125	-0.000647832	0.000655673	3.51624e-05	0.000548819	0.00044553	-0.000162864	-0.00144	-0.000294664	0.000107507
675	0.000279102	0.000186147	2.57185e-05	-0.00119	-7.4542e-05	0.000219706	-0.000805232	0.000407635	0.000757478	9.83598e-05	-0.00122	-0.000531654	0.000609166	-2.48869e-05	0.000570855	0.000424206	-2.85695e-05	-0.00203	-0.000286289	7.98877e-05
674.5	0.000474099	0.000118257	2.13826e-06	-0.00112	-9.23014e-05	0.000160488	-0.000569905	0.000369621	0.000699151	7.32947e-05	-0.00117	-0.000455568	0.000776484	9.23608e-05	0.000518824	0.000465665	-0.000102636	-0.00211	-0.000339389	0.000158053
674	0.000404606	-0.000114397	-0.000150094	-0.00104	-3.43903e-05	0.000320204	-0.000505638	0.000487879	0.000700754	2.17983e-05	-0.00136	-0.000467684	0.000776662	0.000269658	0.000692973	0.000587486	-8.61242e-06	-0.00207	-0.000328816	0.000169873
673.5	0.000346873	0.000103587	-4.15178e-05	-0.00106	4.03893e-05	0.000330064	-0.000548404	0.000472971	0.000622708	0.000106497	-0.00134	-0.000751597	0.000347823	0.000286467	0.00084865	0.000599484	5.77923e-05	-0.00206	-0.000426463	0.000164349
673	0.000301672	0.000195948	0.000101983	-0.00109	-0.000234911	-1.34829e-05	-0.000600791	0.000285932	0.000586179	8.51145e-05	-0.00122	-0.000763536	0.000304345	0.000257957	0.000811825	0.000530585	-0.00015247	-0.00209	-0.000548701	0.000129068
672.5	0.00024584	5.20309e-05	-6.45041e-05	-0.00108	-0.000300069	0.000132869	-0.000606018	0.00014849	0.000710673	0.000105547	-0.0012	-0.000519953	0.000509024	0.000205094	0.000673789	0.000387915	-0.000214182	-0.00188	-0.000569845	5.20903e-05
672	0.000249701	5.63668e-05	-0.000220181	-0.00111	-5.15558e-05	0.000163577	-0.000725107	0.000276073	0.000643378	0.000200521	-0.00124	-0.000576973	0.000718692	0.000147777	0.000812716	0.000280943	-0.000148609	-0.00189	-0.000647357	0.000111783
671.5	0.000324302	0.000103765	-8.19665e-06	-0.00126	-0.000131206	8.43424e-06	-0.000871756	0.000462517	0.000680738	0.000215845	-0.00125	-0.000640111	0.00076413	0.000109704	0.000810399	0.000328341	-0.000126157	-0.00201	-0.000618907	0.000137918
671	0.000361959	3.52812e-05	0.000180861	-0.00126	-0.000430087	0.000193096	-0.000842176	0.000576201	0.000666067	4.22306e-05	-0.00119	-0.000533911	0.00040811	5.4288e-05	0.000608334	0.000436977	-0.000144273	-0.00197	-0.000539375	5.58917e-05
670.5	0.000238178	1.98977e-05	2.01946e-05	-0.00121	-0.000258373	0.000262827	-0.000760566	0.000524705	0.000708416	-3.14799e-06	-0.00123	-0.000469288	0.000423791	0.000232357	0.000638032	0.000524586	-8.66588e-05	-0.00196	-0.000518468	0.000163636
670	0.000227606	0.000228734	-4.72198e-05	-0.00121	3.40933e-05	0.000116	-0.000680144	0.000464893	0.000717563	8.01252e-05	-0.0012	-0.000434363	0.000574241	0.000286764	0.000684064	0.00047006	-6.69987e-05	-0.00195	-0.000448143	0.000248275
669.5	0.000344438	0.000273341	2.09074e-05	-0.00108	-8.70746e-05	0.000229684	-0.000844077	0.00042094	0.000676758	-0.000136492	-0.0012	-0.000454201	0.000458716	2.69658e-05	0.000640052	0.000513419	-8.57085e-05	-0.00194	-0.000457706	0.000257601
669	0.000215905	0.000161795	-0.00011897	-0.000962513	-8.55897e-05	0.000196957	-0.00068151	0.000419158	0.000837306	-0.000223804	-0.00129	-0.000515201	0.000607146	0.000252196	0.00068549	0.000379838	-4.88235e-05	-0.00184	-0.000515261	0.000162626
668.5	0.000121821	0.000242633	-0.000210381	-0.000990429	-0.000146827	9.56276e-06	-0.000596633	0.000510093	0.000739718	-0.000149381	-0.00133	-0.000564322	0.000677352	0.000326322	0.000762526	0.000487938	0.000206282	-0.00186	-0.000463527	-9.62216e-06
668	0.000300544	0.000318481	1.18792e-06	-0.00115	-0.000317115	-3.39745e-05	-0.000695884	0.0004956	0.000637735	-0.000149916	-0.00136	-0.00075825	0.000551492	0.000123663	0.000777375	0.00074346	0.000163636	-0.00191	-0.00052708	0.000118733
667.5	0.000387381	0.000236456	-4.77544e-05	-0.00113	-0.000193334	-7.63239e-05	-0.000438165	0.000444757	0.000648486	-0.000124019	-0.00128	-0.000601919	0.000279221	0.000194819	0.0006255	0.000472852	-0.000121584	-0.00192	-0.000487404	0.00027934
667	0.000470832	0.000161973	-0.000142491	-0.00106	-4.60319e-05	9.33706e-05	-0.000410248	0.000365939	0.000512113	4.53192e-05	-0.00117	-0.000344259	0.000531832	0.000163042	0.000722493	0.000478435	-0.000123009	-0.00199	-0.000398726	0.000165477
666.5	0.000450697	3.23114e-05	-0.000147065	-0.00111	1.96601e-05	0.000190483	-0.000696003	0.000291931	0.000558976	0.000110358	-0.00111	-0.000536465	0.000653	0.000118198	0.000714118	0.000615105	-9.16481e-05	-0.00217	-0.000316878	5.28625e-05
666	0.000320917	-5.83863e-05	-0.000232179	-0.00121	1.1998e-05	0.000133047	-0.000738114	0.000286467	0.000594435	-6.76521e-05	-0.00113	-0.000758487	0.000459963	0.000129899	0.000586536	0.000594673	-0.000121049	-0.002	-0.000246909	-1.87097e-05
665.5	0.000261699	0.000125444	-0.000226418	-0.00126	-7.84028e-05	0.00024287	-0.000753736	0.000374017	0.000673135	-2.3699e-05	-0.00117	-0.000618847	0.000465487	0.000182168	0.000706991	0.000599781	-0.000194344	-0.0019	-0.000192443	0.000102161
665	0.000242752	0.000175634	-0.00019571	-0.00121	-0.000112971	0.000248632	-0.000793769	0.000268292	0.00062057	4.14584e-05	-0.00126	-0.000311889	0.000595208	0.000321392	0.000877517	0.000618669	-0.000120871	-0.00195	-0.000226121	0.000284269
664.5	0.000376571	-2.9698e-07	-9.68155e-05	-0.00116	-0.000210084	0.000244593	-0.000654188	0.000211034	0.000582734	6.75333e-05	-0.00135	-0.000319075	0.000722493	0.000170942	0.000648545	0.000734491	-2.15608e-05	-0.00185	-0.000347407	0.000290328
664	0.000445173	-9.08759e-06	-5.41692e-05	-0.00124	-0.000288665	0.000158172	-0.000543949	0.000510449	0.000534564	0.000136136	-0.00137	-0.000447608	0.000713168	0.000125147	0.000494175	0.000561352	1.27108e-05	-0.00183	-0.000232535	0.000176822
663.5	0.000330301	8.33326e-05	-8.82031e-05	-0.00133	-0.000139937	0.000140709	-0.000719226	0.000542998	0.000541573	1.60369e-05	-0.00124	-0.000398013	0.000656207	0.000294664	0.000725107	0.000497382	-0.000246197	-0.00193	-0.000212757	0.000209668
663	0.000341349	0.000120396	5.60698e-05	-0.00124	-0.000117188	0.00017801	-0.000813904	0.000334103	0.000519299	-2.48869e-05	-0.00116	-0.000536821	0.000640646	0.000387321	0.000767278	0.000587605	-0.000233308	-0.00205	-0.000396884	0.000267817
662.5	0.000464477	0.000224458	0.000200759	-0.0012	-0.000169873	9.97853e-05	-0.000773693	0.000357505	0.000616828	-0.000110536	-0.00126	-0.000674858	0.000585348	0.00032157	0.000608572	0.000447965	-0.000173971	-0.00202	-0.000453429	0.000343428
662	0.000588615	0.000182346	0.000189295	-0.00126	-9.90132e-05	0.000190008	-0.000622114	0.000388628	0.000668383	-2.17983e-05	-0.00134	-0.000526665	0.000597762	0.00036582	0.000598712	0.000565153	-0.000104656	-0.00189	-0.000395637	0.000259917
661.5	0.000398726	-1.18792e-06	-0.000137858	-0.000984192	-0.00012883	0.000223982	-0.0007061	0.000344853	0.000582378	0.000182108	-0.00135	-0.000430384	0.000564025	0.000508846	0.000694043	0.000794066	-1.62151e-05	-0.0019	-0.000476594	0.000197195
661	0.000273697	8.90346e-05	-0.000182583	-0.000995121	-0.000243702	7.70366e-05	-0.000715425	0.000374076	0.000705328	0.000218934	-0.00133	-0.000575785	0.000495125	0.000442916	0.00089884	0.000611482	-0.000159478	-0.00193	-0.000451529	0.000257779
660.5	0.000317769	0.000354416	-0.000219528	-0.00117	-0.000108695	0.000100973	-0.000550067	0.000236931	0.000649377	6.29598e-05	-0.00117	-0.000695112	0.000499936	0.000344556	0.000817646	0.000346219	-0.000188167	-0.00188	-0.00040811	0.000229744
660	0.000425038	0.000334756	-0.000376393	-0.00124	3.68255e-05	0.000244771	-0.000727661	0.00018787	0.000569549	0.00017112	-0.00108	-0.000637082	0.000634409	0.000590218	0.000606374	0.000401161	-0.000127998	-0.0018	-0.000425454	0.000100498
659.5	0.000514073	0.000210559	-0.000274053	-0.00132	-9.55088e-05	0.000205807	-0.000699923	0.000383639	0.000644981	0.000188107	-0.00116	-0.0006805	0.000708595	0.000601682	0.000759972	0.000465368	-0.000122237	-0.00174	-0.000246909	0.000249166
659	0.00031569	7.48984e-05	-0.000178782	-0.00118	-8.85595e-05	0.000145995	-0.000822219	0.000532426	0.000594198	8.37484e-05	-0.00122	-0.000941189	0.00058416	0.000296089	0.000836415	0.000607918	-4.53786e-05	-0.00188	-0.000242573	0.000180208
658.5	0.000192918	9.66967e-05	-8.06598e-05	-0.00112	-7.96501e-05	0.000302742	-0.000880903	0.000481227	0.000607265	6.96121e-05	-0.00115	-0.000837187	0.000435789	0.000243702	0.000725701	0.000727542	-1.40769e-05	-0.00182	-0.000338854	-3.99735e-05
658	0.00032062	0.000157459	-0.000186207	-0.00117	-0.000103884	0.000351506	-0.000621164	0.000308681	0.000575369	0.000110536	-0.00111	-0.000729086	0.000617422	0.000390766	0.000668205	0.00059895	-9.38457e-05	-0.00174	-0.000410189	2.58373e-05
657.5	0.000476119	0.000293416	-0.000115882	-0.000978847	-0.000166309	0.000148134	-0.000582022	0.000208955	0.000552324	8.3986e-05	-0.0011	-0.000590753	0.00068252	0.000382748	0.000732234	0.000589981	-4.70417e-05	-0.00177	-0.000425751	0.000185969
657	0.000404903	0.000288605	-0.000214895	-0.00107	-0.000243821	6.60484e-05	-0.000681213	0.000303692	0.000712574	0.000100795	-0.00126	-0.000544186	0.000509083	9.5984e-05	0.000695587	0.000746668	9.81222e-05	-0.00177	-0.000344319	0.00031563
656.5	0.000325668	0.000108873	-0.000363266	-0.00124	-0.000346754	7.56111e-05	-0.000704437	0.000458181	0.000746549	0.000231407	-0.00142	-0.000754033	0.000572459	9.96665e-05	0.000759378	0.000662206	0.000119148	-0.00181	-0.000452717	0.000372354
656	0.000423612	0.000103824	-7.8284e-05	-0.0011	-0.000433829	-2.37584e-07	-0.0007159	0.000438996	0.000581487	0.000307256	-0.00133	-0.000637735	0.000732353	0.000190958	0.00109	0.000668087	1.36611e-05	-0.00157	-0.000367958	0.000354179
655.5	0.000236693	0.000281656	0.000126335	-0.00104	-0.000373898	5.48225e-05	-0.000765258	0.00040912	0.000593723	0.000164883	-0.00115	-0.000453904	0.000689707	0.000361544	0.00102	0.000835821	0.000129127	-0.0016	-0.000235208	0.000187632
655	0.000186919	0.000122772	2.13232e-05	-0.00109	-0.00021632	6.07621e-05	-0.000644209	0.000370215	0.000684836	2.03134e-05	-0.00124	-0.000284388	0.000777316	0.000444342	0.000841761	0.000741738	0.000126098	-0.0019	-0.000220894	0.00011701
654.5	0.000370097	-3.21926e-05	-6.0287e-05	-0.00123	-0.000110536	-1.93631e-05	-0.000467981	0.000360593	0.000608394	3.15987e-05	-0.00124	-0.00023901	0.000881615	0.000354297	0.000944931	0.000691845	-1.78782e-05	-0.00199	-0.000128236	0.000299594
654	0.000432462	1.07507e-05	-8.17883e-05	-0.00135	-0.000212044	2.92228e-05	-0.00067266	0.000351565	0.000525358	9.97853e-05	-0.00124	-0.0004425	0.00074744	0.000403774	0.001	0.000627044	-0.000106259	-0.00188	-0.000221844	0.000338676
653.5	0.000427889	-3.61722e-05	-0.00017706	-0.00123	-0.000174446	0.000173555	-0.000839207	0.00045242	0.000728136	3.32618e-05	-0.00129	-0.000454201	0.000816101	0.00068151	0.000961681	0.000601622	-0.000127464	-0.00181	-0.000330539	0.000298168
653	0.000346516	-0.000110536	-0.00017997	-0.00126	-0.000171061	0.000223982	-0.000827921	0.000507064	0.000793175	2.46494e-05	-0.00121	-0.000429552	0.000924677	0.00073853	0.00099423	0.00071002	-5.46443e-06	-0.00171	-5.28031e-05	0.000242395
652.5	0.000321154	-0.000113684	-5.04866e-06	-0.00118	-0.000254156	-3.01732e-05	-0.000773871	0.000399023	0.000646704	0.000112971	-0.00115	-0.000509024	0.000797214	0.000537356	0.000990963	0.000852927	0.000206758	-0.00161	-0.000129899	0.000149084
652	0.000213944	9.85974e-05	1.60369e-05	-0.00113	-0.00029502	-0.000100676	-0.000722315	0.000355485	0.000765852	0.000152885	-0.00112	-0.000436442	0.000723503	0.000649971	0.000969106	0.000700101	0.000326441	-0.00151	-0.000364989	0.000163933
651.5	0.00023212	0.00014849	6.84242e-05	-0.00124	-0.00030488	-1.91255e-05	-0.000573053	0.000349902	0.00086546	0.000175872	-0.00114	-0.000377996	0.000735263	0.000793947	0.00103	0.000735501	0.000213707	-0.0016	-0.000313492	0.000241207
651	0.000268054	9.76471e-05	-0.000137383	-0.00108	-0.000162745	3.94984e-05	-0.000612135	0.000474337	0.000700279	-1.72248e-06	-0.00113	-0.000426404	0.000800065	0.00059497	0.00094707	0.000989181	0.000118911	-0.0018	-0.000382807	0.000334815
650.5	0.00026752	0.000156924	-0.000414703	-0.00104	-0.00020753	0.000237703	-0.000654722	0.000335409	0.000592	-3.18363e-05	-0.00117	-0.000459606	0.000820556	0.000379244	0.00102	0.00090769	6.83054e-05	-0.00185	-0.000316818	0.000339211
650	0.00034028	9.62216e-05	-0.000206758	-0.00113	-0.000241207	0.00012491	-0.000551314	0.000279043	0.000524823	0.000135423	-0.00121	-0.000583328	0.000761754	0.000455033	0.00119	0.000831188	4.31809e-05	-0.00159	-0.000303454	0.000357505
649.5	0.00032258	-0.000102458	-1.96007e-05	-0.00117	-0.000250057	-2.6253e-05	-0.000575904	0.000323233	0.00060483	0.000211806	-0.00122	-0.000581131	0.000988944	0.00061659	0.00107	0.000895514	0.0001318	-0.00154	-0.000303039	0.000354416
649	0.000240257	-0.000151816	-8.85001e-05	-0.00136	-8.85595e-05	3.65286e-05	-0.000659712	0.000337429	0.000634587	4.59725e-05	-0.00138	-0.000344022	0.00107	0.000554165	0.000860411	0.00103	0.000135661	-0.00174	-0.000119505	0.000410724
648.5	0.000217271	8.66588e-05	-0.000202243	-0.00123	-4.69229e-05	-8.19071e-05	-0.000780701	0.000426404	0.000578992	-0.000109823	-0.00126	-0.000300603	0.000791927	0.000511281	0.00103	0.00101	0.000170229	-0.0016	-0.000133225	0.00049168
648	0.000290268	0.000102874	-0.000234971	-0.00105	-0.000330539	-1.00379e-05	-0.000636963	0.000448618	0.00053106	-0.000115585	-0.00113	-0.000226358	0.000587605	0.000708298	0.00117	0.000892188	0.000312364	-0.0014	-0.000229387	0.000375917
647.5	0.000202956	0.000120574	-0.00017997	-0.00103	-0.000262768	0.000147837	-0.000396825	0.000505698	0.000475881	-9.97853e-05	-0.00135	-0.000264312	0.000914996	0.000722553	0.00126	0.000972966	0.000333331	-0.00141	-0.000102696	9.86568e-05
647	0.000310879	0.000130849	-0.000186444	-0.00122	-0.00012491	1.72248e-05	-0.000463645	0.00043466	0.000623243	-5.23873e-05	-0.00122	-0.000405912	0.00105	0.000658524	0.0012	0.00112	0.000242811	-0.00158	-4.24088e-05	7.69179e-05
646.5	0.000398726	1.96007e-06	-0.000112258	-0.00122	-0.000191018	1.69279e-05	-0.000573825	0.000411733	0.000660662	0.000172545	-0.00108	-0.000371938	0.0011	0.000772267	0.000934359	0.00114	0.000299594	-0.00165	-0.00023705	0.000265025
646	0.00033238	-9.14699e-05	-0.000145995	-0.0012	-0.000259679	0.000238772	-0.000672066	0.000362435	0.000558026	0.000195948	-0.00106	-0.000299	0.000975877	0.000979322	0.00102	0.00109	0.000365286	-0.00164	-0.000206045	0.000191968
645.5	0.000285042	-6.73551e-05	-0.000193572	-0.00118	-0.000206045	0.000238059	-0.000602157	0.000351387	0.000472258	0.00012592	-0.00104	-0.000436026	0.00091654	0.000872646	0.00137	0.000988528	0.000298287	-0.00154	-5.69014e-05	4.84672e-05
645	0.000306602	5.67826e-05	-0.000136908	-0.00108	-5.67232e-05	0.000154489	-0.000442085	0.000452063	0.000615343	0.000247919	-0.00111	-0.000529159	0.00103	0.000771376	0.00135	0.00103	0.000255403	-0.00154	-5.46443e-06	0.000296327
644.5	0.000386015	0.000108398	2.19765e-05	-0.00123	0.000141422	5.80299e-05	-0.000601266	0.000307256	0.000735917	0.000139996	-0.00107	-0.000433888	0.00105	0.000922242	0.00129	0.00121	0.000348417	-0.00146	2.7144e-05	0.000398963
644	0.000359465	0.0001141	-8.13132e-05	-0.00127	-5.52383e-06	8.33326e-05	-0.000733244	0.000214895	0.000796263	-5.04866e-06	-0.000943506	-0.000371106	0.00104	0.000835643	0.00137	0.00126	0.000465843	-0.0015	-3.36182e-05	0.000406685
643.5	0.000339567	0.000191968	-0.000186919	-0.00135	-0.000372116	0.000290387	-0.00049762	0.000340458	0.000838375	-2.51245e-05	-0.00094208	-0.000359702	0.00104	0.000867301	0.00146	0.00128	0.000681866	-0.00151	-0.000126038	0.000478494
643	0.000390766	0.000316581	-0.000176822	-0.00141	-0.000338379	0.000286051	-0.000427889	0.00050647	0.000698854	-9.80034e-06	-0.00102	-0.000327153	0.00106	0.000923846	0.00145	0.0013	0.000651099	-0.00134	-6.76521e-05	0.000584279
642.5	0.000580774	0.000301316	-0.000203669	-0.00122	-0.000187394	0.000141066	-0.000746786	0.000465368	0.000646645	3.71225e-05	-0.00111	-0.000256828	0.00106	0.00094018	0.0015	0.00138	0.000425573	-0.00139	9.0282e-05	0.00053005
642	0.000617303	0.000213944	-0.000179257	-0.00108	-0.000187157	5.03678e-05	-0.000967146	0.000364573	0.000748509	0.000143204	-0.00123	-8.79061e-05	0.00121	0.000976114	0.00159	0.00143	0.000538484	-0.00149	0.000154608	0.000414525
641.5	0.000422365	0.000127939	-0.000211272	-0.00123	-0.0001141	0.000142313	-0.000722078	0.000300366	0.000634825	0.000158825	-0.0012	-0.000189176	0.00117	0.000932577	0.00164	0.00142	0.000528625	-0.00141	2.26299e-05	0.000428839
641	0.000416604	0.000143501	-0.000237881	-0.0014	-0.000130909	0.000187454	-0.000654425	0.000392786	0.00054288	2.67282e-05	-0.00125	-8.3392e-05	0.00131	0.001	0.00174	0.00144	0.000551967	-0.00123	-9.12917e-05	0.000404249
640.5	0.000429315	0.000217746	-0.000350674	-0.00129	-2.67876e-05	0.000138927	-0.000776366	0.000343606	0.000584991	8.60054e-05	-0.00106	7.54924e-05	0.00153	0.00114	0.00164	0.00151	0.000713703	-0.00121	0.000160072	0.000411674
640	0.000420168	0.000172902	-0.000139462	-0.00121	-0.000135898	5.32188e-05	-0.00066381	0.000244771	0.000663038	0.000224992	-0.000978312	6.88994e-06	0.00146	0.00123	0.00169	0.00158	0.000847878	-0.00129	0.000116773	0.000559214
639.5	0.000474574	0.000110536	7.77494e-05	-0.00119	-0.000145461	9.81222e-05	-0.000589327	0.000304167	0.000639042	0.000349724	-0.00106	-2.38178e-05	0.00123	0.00131	0.0017	0.00161	0.000968215	-0.00131	-0.000101033	0.00062057
639	0.000382213	-2.61343e-06	-3.06483e-05	-0.0012	-7.65615e-05	0.000222795	-0.000616709	0.000334578	0.000749043	0.0003344	-0.00104	2.83319e-05	0.00125	0.00127	0.00166	0.00158	0.000863381	-0.00117	-0.000111011	0.000507836
638.5	0.000224576	-0.000150925	-3.27866e-05	-0.00139	1.94225e-05	0.000191968	-0.000649377	0.000426226	0.000827209	0.000120574	-0.000978015	-0.000120812	0.00151	0.00128	0.0019	0.00169	0.000770426	-0.000994646	-7.71554e-05	0.000441966
638	0.000295852	-2.77379e-05	3.61128e-05	-0.00139	0.000194819	0.00025861	-0.00069131	0.000450103	0.000725641	7.89967e-06	-0.000875438	-7.78682e-05	0.00136	0.00142	0.00196	0.00192	0.000950099	-0.000956335	1.57399e-05	0.000724394
637.5	0.000422959	7.47202e-05	-3.37369e-05	-0.00135	8.01846e-05	0.000202243	-0.000667196	0.000363385	0.000745361	0.000213707	-0.000926578	0.000102458	0.00145	0.00158	0.00208	0.00185	0.00104	-0.000845206	4.4844e-05	0.000640111
637	0.000462636	-2.23923e-05	-2.67876e-05	-0.0014	-0.000128949	9.71719e-05	-0.000721008	0.000346695	0.000772624	0.000334518	-0.000895455	2.16796e-05	0.00154	0.00155	0.0021	0.00191	0.000896167	-0.000818893	0.000144629	0.000425691
636.5	0.0004504	-9.56276e-06	2.53027e-05	-0.00127	-0.00016126	2.58373e-05	-0.000596811	0.000495244	0.000877042	0.000303989	-0.000786879	-4.33591e-05	0.00167	0.00157	0.00214	0.00195	0.00113	-0.000789254	0.000264194	0.000536287
636	0.000314324	4.46658e-05	-0.000182168	-0.00116	-1.65121e-05	-3.27272e-05	-0.000508489	0.00046418	0.000786879	0.000203669	-0.000773633	0.000134116	0.00181	0.00167	0.00227	0.00192	0.00142	-0.00075825	0.000252374	0.000629717
635.5	0.000358633	0.000151163	-0.000171655	-0.00121	5.88615e-05	4.72792e-05	-0.000568479	0.000381798	0.000560877	8.09568e-05	-0.000743104	0.000320204	0.00181	0.00163	0.00235	0.00198	0.00136	-0.000862668	0.00028819	0.000667136
635	0.000276726	0.000273638	-0.000101508	-0.00131	4.61507e-05	7.09189e-05	-0.000659177	0.000528625	0.000703605	0.000112021	-0.000713821	0.000353525	0.00189	0.00157	0.00224	0.00224	0.00146	-0.000798639	0.000160666	0.000450222
634.5	0.000269183	0.00017504	-0.00014059	-0.00146	-5.0843e-05	0.000106735	-0.000604889	0.000603582	0.000744648	0.000250473	-0.000626628	0.000320917	0.00186	0.00181	0.00222	0.00247	0.00155	-0.000693389	0.000168804	0.000526783
634	0.000372532	0.000173615	-0.000220656	-0.00142	-0.000203966	0.000204619	-0.000536049	0.000601385	0.000848591	0.00044743	-0.000519596	0.000329945	0.00185	0.00182	0.00265	0.00239	0.00154	-0.000639933	0.000366889	0.000801846
633.5	0.000407397	0.000162092	-0.00019963	-0.00128	-0.000148965	0.000201293	-0.00068644	0.00049168	0.000762526	0.000353644	-0.000677887	0.000424206	0.00197	0.00179	0.00283	0.00266	0.00161	-0.00067367	0.000311532	0.000629776
633	0.000337488	6.41477e-06	-2.88665e-05	-0.00122	-8.20853e-05	0.000145936	-0.000725819	0.000319016	0.000772624	0.000211806	-0.000655316	0.000438699	0.00203	0.00212	0.00277	0.00276	0.00165	-0.000737877	0.000328341	0.000679728
632.5	0.000361068	-8.23823e-05	0	-0.00128	-0.000263659	6.41477e-06	-0.000622767	0.00034521	0.000679194	0.000271262	-0.000503263	0.000510925	0.00208	0.00228	0.00277	0.00263	0.00173	-0.000568242	0.000297812	0.000810459
632	0.000347467	-3.96172e-05	-0.000143976	-0.00127	-0.000276013	-3.64692e-05	-0.00076021	0.000464596	0.000577151	0.000245009	-0.000595208	0.000650446	0.00218	0.00246	0.00297	0.00272	0.00175	-0.000518943	0.000305058	0.000746905
631.5	0.000255997	-6.41477e-06	-0.000116297	-0.00129	-0.00028522	4.5141e-06	-0.000755933	0.000521854	0.000815923	0.000291991	-0.000634468	0.000687865	0.00228	0.0026	0.00304	0.00296	0.00201	-0.000419098	0.00047897	0.000754567
631	0.000361009	0.000149975	-7.21068e-05	-0.00141	-0.000143738	0.000110774	-0.000592	0.000548522	0.000931746	0.000129127	-0.000578102	0.000769654	0.00248	0.00252	0.00313	0.00324	0.00223	-0.000265975	0.000634944	0.000830653
630.5	0.000438402	0.000130612	-0.000143976	-0.00125	-0.000117723	0.000187157	-0.000703011	0.000618966	0.000908403	0.000261224	-0.000570261	0.00096079	0.00256	0.00258	0.00349	0.00339	0.00217	-0.000151757	0.000757596	0.00101
[truncated: 661 more rows]
